# Supplementary material for: Adsorption of Toluene and Water over Cationic-Exchanged Y Zeolites: A DFT Exploration
Source: Molecules. 2021 Sep 9;26(18):5486. doi: 10.3390/molecules26185486 (PMC8466149; doi:10.3390/molecules26185486)
Supplement: Supplementary file 1 [file molecules-26-05486-s001.zip]

Archive with 13 entries (12 files):
- Structures of Y-toluene and Y-Water/
- Structures of Y-toluene and Y-Water/CONTCAR-AgY-H2O.vasp
- Structures of Y-toluene and Y-Water/CONTCAR-AgY-Toluene.vasp
- Structures of Y-toluene and Y-Water/CONTCAR-CsY-H2O.vasp
- Structures of Y-toluene and Y-Water/CONTCAR-CsY-Toluene.vasp
- Structures of Y-toluene and Y-Water/CONTCAR-CuY-H2O.vasp
- Structures of Y-toluene and Y-Water/CONTCAR-CuY-Toluene.vasp
- Structures of Y-toluene and Y-Water/CONTCAR-KY-H2O.vasp
- Structures of Y-toluene and Y-Water/CONTCAR-KY-Toluene.vasp
- Structures of Y-toluene and Y-Water/CONTCAR-LiY-H2O.vasp
- Structures of Y-toluene and Y-Water/CONTCAR-LiY-Toluene.vasp
- Structures of Y-toluene and Y-Water/CONTCAR-NaY-H2O.vasp
- Structures of Y-toluene and Y-Water/CONTCAR-NaY-Toluene.vasp
