# Supplementary material for: Adsorption of Toluene and Water over Cationic-Exchanged Y Zeolites: A DFT Exploration
Source: Molecules. 2021 Sep 9;26(18):5486. doi: 10.3390/molecules26185486 (PMC8466149; doi:10.3390/molecules26185486)
Supplement: Supplementary file 1 [file molecules-26-05486-s001.zip › Structures of Y-toluene and Y-Water/CONTCAR-AgY-H2O.vasp]

AgY-H2O                       
   1.00000000000000     
     0.0346186519919986   12.3810972189870832   12.4685253165637828
    12.4486223647954155    0.1052544609410225   12.3972889588213278
    12.6825075662812683   12.5457151665550253   -0.1302127295634881
   H    O    Al   Ag   Si   O 
     2     1    14    14    34    96
Direct
  0.3077391378217593  0.1839544419220774  0.3991593570634573
  0.3428502470187779  0.1196637059802259  0.3430735693216651
  0.3338388168119347  0.1829484244845768  0.3370932379790246
  0.2152334840261735  0.0346998465832181  0.3954647760835867
  0.7769825859762312  0.9591839017963583  0.6001565164626216
  0.6130708467533452  0.1422607056462400  0.7823061135509485
  0.0337764240542268  0.2271984008228798  0.8385331798737725
  0.3956898055640137  0.8461958531056154  0.0418554069298072
  0.1403060736634181  0.9568109791952211  0.7862581211558937
  0.9666674063051583  0.6068051970558791  0.1423292070047815
  0.8502222347673805  0.0304012870394368  0.3977222346893603
  0.2138264746979368  0.8513006374796918  0.3974992521921963
  0.1415089387268618  0.6176986791428670  0.7918826580850412
  0.8640754642635269  0.3838211365407491  0.2126886639552081
  0.6089632567707221  0.7843384236934567  0.1459261121307202
  0.3935857215424683  0.0366972426177659  0.8544157080641493
  0.9538162559936194  0.1577776432589797  0.7771883416711921
  0.9642344394905068  0.9726139156097301  0.9503832477976756
  0.3864423080076508  0.0315738666938002  0.0372862238996592
  0.5962453631616812  0.9675446564656209  0.9648556874325204
  0.0343443159717574  0.0352382374880942  0.3849019662513755
  0.0343304806053786  0.0459815617308926  0.0195026561994087
  0.9619460653628522  0.9625261103581753  0.5942123622968113
  0.2304744627098912  0.2658389131978808  0.2591431778708079
  0.7658170394195710  0.2072412809929743  0.7528293694080959
  0.7682972918125462  0.7497128115103409  0.2049584695690814
  0.2125032486453167  0.7655857506661495  0.7597046710083791
  0.2383314231615635  0.8069457354557265  0.2333711385686048
  0.7989095357213358  0.2317575929262614  0.2466710848665631
  0.2223065168313476  0.2214179095512980  0.8204462353226941
  0.7687881665868939  0.7711290676360245  0.7641711746218673
  0.6077693863584190  0.9689187446514992  0.1432611753824296
  0.1406143323364025  0.6080570946268775  0.9748320057504202
  0.9643360992950797  0.1567164163515744  0.5990091332421063
  0.0353036588609632  0.8369407200828254  0.3974281945235301
  0.8641166006356860  0.3888872932106959  0.0321238761862690
  0.1412129994162850  0.7871833175321805  0.6053082059652598
  0.7847098378281957  0.6004626233947922  0.1434790989254063
  0.2152377800246923  0.3982677988318625  0.8653789076009952
  0.3937320671948282  0.8548246688499916  0.2242061586728312
  0.8579696089444460  0.2149174718652953  0.3969583084087780
  0.9543465089558056  0.7903159558104288  0.1476981357601454
  0.2106726999318335  0.8545286296509681  0.0421071118477766
  0.0413589037756204  0.3920114799860757  0.2170616563356282
  0.6040215076267411  0.7767046454294899  0.9715920872167706
  0.9670315659189320  0.6108561937617712  0.7886763467249305
  0.7740918670805483  0.1568783013223472  0.9657021668583524
  0.8513479154765742  0.0493736912500198  0.2103763018243796
  0.3920076056163849  0.2183439479441286  0.0353058841801612
  0.2179117747263881  0.0293312965132591  0.8519068720186336
  0.0423190846854451  0.3913943827563631  0.8602928750478747
  0.2142489183436081  0.3917938808768797  0.0425959156096860
  0.7913917214178475  0.6075139144343727  0.9663936282020716
  0.1381124721836622  0.7787556334157255  0.9777392649565813
  0.8513348990811032  0.2278818911810886  0.0236762228810051
  0.3918363737016283  0.0375996378840346  0.2165475547503443
  0.6079575490527420  0.9583272697425372  0.7869315377378561
  0.9690919212773084  0.7677088174468415  0.6023736648707664
  0.7777440301504823  0.9787298263911527  0.1436493766598540
  0.1457963548737829  0.9669134182196971  0.6029620018147497
  0.0267556155927997  0.8592656815417757  0.2192202524443536
  0.7877612831086823  0.1405522077226446  0.5997430918056254
  0.3924688863314779  0.2206803560907051  0.8573233719588406
  0.6044838058175669  0.1489240988520311  0.9655105610515551
  0.0344981628245008  0.2286387246550683  0.3974068551502449
  0.2159927415373550  0.9878756008781928  0.7914007221903809
  0.0045168708696141  0.5010962080873039  0.8007418189463588
  0.2051548286542596  0.4980028003487978  0.0153909736914538
  0.8009318035068154  0.4991795535840851  0.9987728829000153
  0.2159037653020621  0.7835640098674792  0.5081381358569144
  0.9939494561431538  0.2342726349881098  0.7654377334741244
  0.2024504964257554  0.7846596952258759  0.0147091054543890
  0.7729222928005920  0.2272964161693323  0.0002151337083003
  0.5011033565174400  0.0000151637228631  0.2087940571961714
  0.5052217778365531  0.7666333954791817  0.0083226831358643
  0.7638884654452462  0.0049218772251783  0.4959552459913887
  0.7854466192734750  0.4953872974147856  0.2000514235245898
  0.5052550477397810  0.0078222301218371  0.7809157876817904
  0.4991481925280114  0.8008520840849588  0.2224024886421636
  0.0212872387491989  0.4957320346934110  0.2056351046371432
  0.0076847081963125  0.7609137959943209  0.5004627028591605
  0.2083386965593318  0.5023154338465785  0.7975773774693491
  0.7829685623276610  0.0110629736585798  0.2112872092441170
  0.2232443655507558  0.9871258657398149  0.5050067325348885
  0.9873592804083179  0.7970498313946740  0.2140443204055010
  0.7812305536524401  0.2146152906852844  0.4981652984807393
  0.4976067618684061  0.2130548565294209  0.7944752636024290
  0.4976458625788601  0.2167796639351893  0.9974587798325159
  0.9954119119659456  0.2338505240193117  0.4996621379794388
  0.1368475734174043  0.1311425297485004  0.8554224037075725
  0.1453940561300368  0.3624922395067552  0.8645315557432740
  0.1523355193651714  0.3511448803620015  0.1503034035836153
  0.8572058247220864  0.6389289554031048  0.8578165452478411
  0.1403823993532163  0.8333225704047832  0.3692925640005508
  0.8419451310542212  0.1582172189645726  0.8644937592738681
  0.1391307367323832  0.8466429637530568  0.8749298310479940
  0.8559057457036494  0.1470204403181024  0.1247849501531041
  0.3689799410225399  0.1425731420573773  0.1382812484725919
  0.3704682721389048  0.8485263494318198  0.1497990658567789
  0.8856715617277485  0.1190507203139645  0.3802997476019086
  0.8643720827445280  0.3468165914611919  0.1360084503934040
  0.6259309276825279  0.8528827924946021  0.8673756808656188
  0.6485376312272988  0.8631723450347174  0.1436294796194802
  0.8546351865535001  0.6228103804089720  0.1583561243267186
  0.8683776581827292  0.8485780273602122  0.6195886489183602
  0.1624795984631796  0.6385823934556145  0.8660443748889390
  0.8511361636565677  0.8732566030509772  0.1450692204548022
  0.1059690136505274  0.8898346954257600  0.6180366046375414
  0.1264257829116939  0.8644962220785869  0.1400264747378342
  0.8828632369597973  0.1309065893559048  0.6062461831637335
  0.3570592369920201  0.1523849515976305  0.8552634765630266
  0.6410834920551238  0.1482189866539062  0.8632032080537938
  0.1356598094051174  0.1498643161122568  0.3767159377219950
  0.1886083711372938  0.9606130252546826  0.9653050529748473
  0.9714284045827879  0.3719690295116849  0.9650153727248987
  0.1858298251719795  0.3832832599237636  0.9738592795808216
  0.8192806935843543  0.6215949032197460  0.0313186001515902
  0.1761306872609621  0.9716087492216391  0.3790186231398318
  0.0262440654263565  0.0382889481297105  0.8047017138086500
  0.0264794495732610  0.8174935868709042  0.0423121330180210
  0.9551131460495869  0.1971711458403608  0.9541126752075485
  0.3736738760817735  0.9715909898948715  0.1908775188300890
  0.3859029344115643  0.9611153472356870  0.9672070042674551
  0.9600282038971516  0.9409893319030647  0.3896654716918315
  0.9747351083762965  0.3736840795266411  0.1957985706169370
  0.6306503971318368  0.0234071033308973  0.8110040746490325
  0.6120918078851195  0.8155958943760394  0.0335708918068633
  0.0314411376102499  0.6285703216349724  0.0274383320114500
  0.0411687423949898  0.7934417872253462  0.6114482141356347
  0.0266592415077335  0.6373043241858078  0.8104521206120836
  0.8095467376927616  0.0469540152443827  0.0367960845499185
  0.0524967957853935  0.0600834674692419  0.6114012888392482
  0.9576003837593532  0.9704983028388773  0.1937755873730763
  0.8079580307936588  0.0340219669450712  0.6127940430118887
  0.3811329349517459  0.1875267977524912  0.9687322790820437
  0.6127676344680856  0.0393987546870482  0.0359834137473454
  0.9571026661370138  0.2095567592760980  0.3899370080090720
  0.3167539090896102  0.0372021211211854  0.8202820190503640
  0.0562643236854448  0.3249832297250468  0.8140850287965191
  0.3223712506419633  0.3226960476707129  0.0374927537880511
  0.6856936912823686  0.6756043029605971  0.9656178575029761
  0.3241664970551753  0.8195950168379951  0.3230808080002981
  0.9214965757130272  0.1964094360546805  0.6807081243115067
  0.1743113591689981  0.6694332263841326  0.9910041905289866
  0.8183164048605006  0.3307469394841853  0.0266550572326348
  0.3257187436060663  0.0437568381102241  0.3166214262878638
  0.3065228382285573  0.8139311388634164  0.0602526853404251
  0.8163740667698195  0.0721824264127481  0.3007647011249583
  0.8178880040312180  0.3058663349767172  0.3187368547898117
  0.6836174182085627  0.9343278653362125  0.6954902952804506
  0.6824875343836440  0.6722614604576150  0.1778172894900315
  0.9448250051758648  0.6917143877410640  0.1835152096965757
  0.9609191174584363  0.6681906784788354  0.6837202960014100
  0.1783121257222655  0.7026808025298140  0.6883377020083223
  0.6728387218869039  0.9824386720027066  0.1740061725582599
  0.1824889840158845  0.9275174592973835  0.6878615260720155
  0.0378784811262912  0.8093912463282052  0.3197510562524574
  0.6970373990549028  0.1786677762006063  0.6786081433792466
  0.3212612977374610  0.3279247669594400  0.8322596946507514
  0.6667659253579442  0.1826849104789672  0.9779635939769583
  0.0465274230979075  0.3282919431943783  0.3220078900503001
 
  0.00000000E+00  0.00000000E+00  0.00000000E+00
  0.00000000E+00  0.00000000E+00  0.00000000E+00
  0.00000000E+00  0.00000000E+00  0.00000000E+00
  0.00000000E+00  0.00000000E+00  0.00000000E+00
  0.00000000E+00  0.00000000E+00  0.00000000E+00
  0.00000000E+00  0.00000000E+00  0.00000000E+00
  0.00000000E+00  0.00000000E+00  0.00000000E+00
  0.00000000E+00  0.00000000E+00  0.00000000E+00
  0.00000000E+00  0.00000000E+00  0.00000000E+00
  0.00000000E+00  0.00000000E+00  0.00000000E+00
  0.00000000E+00  0.00000000E+00  0.00000000E+00
  0.00000000E+00  0.00000000E+00  0.00000000E+00
  0.00000000E+00  0.00000000E+00  0.00000000E+00
  0.00000000E+00  0.00000000E+00  0.00000000E+00
  0.00000000E+00  0.00000000E+00  0.00000000E+00
  0.00000000E+00  0.00000000E+00  0.00000000E+00
  0.00000000E+00  0.00000000E+00  0.00000000E+00
  0.00000000E+00  0.00000000E+00  0.00000000E+00
  0.00000000E+00  0.00000000E+00  0.00000000E+00
  0.00000000E+00  0.00000000E+00  0.00000000E+00
  0.00000000E+00  0.00000000E+00  0.00000000E+00
  0.00000000E+00  0.00000000E+00  0.00000000E+00
  0.00000000E+00  0.00000000E+00  0.00000000E+00
  0.00000000E+00  0.00000000E+00  0.00000000E+00
  0.00000000E+00  0.00000000E+00  0.00000000E+00
  0.00000000E+00  0.00000000E+00  0.00000000E+00
  0.00000000E+00  0.00000000E+00  0.00000000E+00
  0.00000000E+00  0.00000000E+00  0.00000000E+00
  0.00000000E+00  0.00000000E+00  0.00000000E+00
  0.00000000E+00  0.00000000E+00  0.00000000E+00
  0.00000000E+00  0.00000000E+00  0.00000000E+00
  0.00000000E+00  0.00000000E+00  0.00000000E+00
  0.00000000E+00  0.00000000E+00  0.00000000E+00
  0.00000000E+00  0.00000000E+00  0.00000000E+00
  0.00000000E+00  0.00000000E+00  0.00000000E+00
  0.00000000E+00  0.00000000E+00  0.00000000E+00
  0.00000000E+00  0.00000000E+00  0.00000000E+00
  0.00000000E+00  0.00000000E+00  0.00000000E+00
  0.00000000E+00  0.00000000E+00  0.00000000E+00
  0.00000000E+00  0.00000000E+00  0.00000000E+00
  0.00000000E+00  0.00000000E+00  0.00000000E+00
  0.00000000E+00  0.00000000E+00  0.00000000E+00
  0.00000000E+00  0.00000000E+00  0.00000000E+00
  0.00000000E+00  0.00000000E+00  0.00000000E+00
  0.00000000E+00  0.00000000E+00  0.00000000E+00
  0.00000000E+00  0.00000000E+00  0.00000000E+00
  0.00000000E+00  0.00000000E+00  0.00000000E+00
  0.00000000E+00  0.00000000E+00  0.00000000E+00
  0.00000000E+00  0.00000000E+00  0.00000000E+00
  0.00000000E+00  0.00000000E+00  0.00000000E+00
  0.00000000E+00  0.00000000E+00  0.00000000E+00
  0.00000000E+00  0.00000000E+00  0.00000000E+00
  0.00000000E+00  0.00000000E+00  0.00000000E+00
  0.00000000E+00  0.00000000E+00  0.00000000E+00
  0.00000000E+00  0.00000000E+00  0.00000000E+00
  0.00000000E+00  0.00000000E+00  0.00000000E+00
  0.00000000E+00  0.00000000E+00  0.00000000E+00
  0.00000000E+00  0.00000000E+00  0.00000000E+00
  0.00000000E+00  0.00000000E+00  0.00000000E+00
  0.00000000E+00  0.00000000E+00  0.00000000E+00
  0.00000000E+00  0.00000000E+00  0.00000000E+00
  0.00000000E+00  0.00000000E+00  0.00000000E+00
  0.00000000E+00  0.00000000E+00  0.00000000E+00
  0.00000000E+00  0.00000000E+00  0.00000000E+00
  0.00000000E+00  0.00000000E+00  0.00000000E+00
  0.00000000E+00  0.00000000E+00  0.00000000E+00
  0.00000000E+00  0.00000000E+00  0.00000000E+00
  0.00000000E+00  0.00000000E+00  0.00000000E+00
  0.00000000E+00  0.00000000E+00  0.00000000E+00
  0.00000000E+00  0.00000000E+00  0.00000000E+00
  0.00000000E+00  0.00000000E+00  0.00000000E+00
  0.00000000E+00  0.00000000E+00  0.00000000E+00
  0.00000000E+00  0.00000000E+00  0.00000000E+00
  0.00000000E+00  0.00000000E+00  0.00000000E+00
  0.00000000E+00  0.00000000E+00  0.00000000E+00
  0.00000000E+00  0.00000000E+00  0.00000000E+00
  0.00000000E+00  0.00000000E+00  0.00000000E+00
  0.00000000E+00  0.00000000E+00  0.00000000E+00
  0.00000000E+00  0.00000000E+00  0.00000000E+00
  0.00000000E+00  0.00000000E+00  0.00000000E+00
  0.00000000E+00  0.00000000E+00  0.00000000E+00
  0.00000000E+00  0.00000000E+00  0.00000000E+00
  0.00000000E+00  0.00000000E+00  0.00000000E+00
  0.00000000E+00  0.00000000E+00  0.00000000E+00
  0.00000000E+00  0.00000000E+00  0.00000000E+00
  0.00000000E+00  0.00000000E+00  0.00000000E+00
  0.00000000E+00  0.00000000E+00  0.00000000E+00
  0.00000000E+00  0.00000000E+00  0.00000000E+00
  0.00000000E+00  0.00000000E+00  0.00000000E+00
  0.00000000E+00  0.00000000E+00  0.00000000E+00
  0.00000000E+00  0.00000000E+00  0.00000000E+00
  0.00000000E+00  0.00000000E+00  0.00000000E+00
  0.00000000E+00  0.00000000E+00  0.00000000E+00
  0.00000000E+00  0.00000000E+00  0.00000000E+00
  0.00000000E+00  0.00000000E+00  0.00000000E+00
  0.00000000E+00  0.00000000E+00  0.00000000E+00
  0.00000000E+00  0.00000000E+00  0.00000000E+00
  0.00000000E+00  0.00000000E+00  0.00000000E+00
  0.00000000E+00  0.00000000E+00  0.00000000E+00
  0.00000000E+00  0.00000000E+00  0.00000000E+00
  0.00000000E+00  0.00000000E+00  0.00000000E+00
  0.00000000E+00  0.00000000E+00  0.00000000E+00
  0.00000000E+00  0.00000000E+00  0.00000000E+00
  0.00000000E+00  0.00000000E+00  0.00000000E+00
  0.00000000E+00  0.00000000E+00  0.00000000E+00
  0.00000000E+00  0.00000000E+00  0.00000000E+00
  0.00000000E+00  0.00000000E+00  0.00000000E+00
  0.00000000E+00  0.00000000E+00  0.00000000E+00
  0.00000000E+00  0.00000000E+00  0.00000000E+00
  0.00000000E+00  0.00000000E+00  0.00000000E+00
  0.00000000E+00  0.00000000E+00  0.00000000E+00
  0.00000000E+00  0.00000000E+00  0.00000000E+00
  0.00000000E+00  0.00000000E+00  0.00000000E+00
  0.00000000E+00  0.00000000E+00  0.00000000E+00
  0.00000000E+00  0.00000000E+00  0.00000000E+00
  0.00000000E+00  0.00000000E+00  0.00000000E+00
  0.00000000E+00  0.00000000E+00  0.00000000E+00
  0.00000000E+00  0.00000000E+00  0.00000000E+00
  0.00000000E+00  0.00000000E+00  0.00000000E+00
  0.00000000E+00  0.00000000E+00  0.00000000E+00
  0.00000000E+00  0.00000000E+00  0.00000000E+00
  0.00000000E+00  0.00000000E+00  0.00000000E+00
  0.00000000E+00  0.00000000E+00  0.00000000E+00
  0.00000000E+00  0.00000000E+00  0.00000000E+00
  0.00000000E+00  0.00000000E+00  0.00000000E+00
  0.00000000E+00  0.00000000E+00  0.00000000E+00
  0.00000000E+00  0.00000000E+00  0.00000000E+00
  0.00000000E+00  0.00000000E+00  0.00000000E+00
  0.00000000E+00  0.00000000E+00  0.00000000E+00
  0.00000000E+00  0.00000000E+00  0.00000000E+00
  0.00000000E+00  0.00000000E+00  0.00000000E+00
  0.00000000E+00  0.00000000E+00  0.00000000E+00
  0.00000000E+00  0.00000000E+00  0.00000000E+00
  0.00000000E+00  0.00000000E+00  0.00000000E+00
  0.00000000E+00  0.00000000E+00  0.00000000E+00
  0.00000000E+00  0.00000000E+00  0.00000000E+00
  0.00000000E+00  0.00000000E+00  0.00000000E+00
  0.00000000E+00  0.00000000E+00  0.00000000E+00
  0.00000000E+00  0.00000000E+00  0.00000000E+00
  0.00000000E+00  0.00000000E+00  0.00000000E+00
  0.00000000E+00  0.00000000E+00  0.00000000E+00
  0.00000000E+00  0.00000000E+00  0.00000000E+00
  0.00000000E+00  0.00000000E+00  0.00000000E+00
  0.00000000E+00  0.00000000E+00  0.00000000E+00
  0.00000000E+00  0.00000000E+00  0.00000000E+00
  0.00000000E+00  0.00000000E+00  0.00000000E+00
  0.00000000E+00  0.00000000E+00  0.00000000E+00
  0.00000000E+00  0.00000000E+00  0.00000000E+00
  0.00000000E+00  0.00000000E+00  0.00000000E+00
  0.00000000E+00  0.00000000E+00  0.00000000E+00
  0.00000000E+00  0.00000000E+00  0.00000000E+00
  0.00000000E+00  0.00000000E+00  0.00000000E+00
  0.00000000E+00  0.00000000E+00  0.00000000E+00
  0.00000000E+00  0.00000000E+00  0.00000000E+00
  0.00000000E+00  0.00000000E+00  0.00000000E+00
  0.00000000E+00  0.00000000E+00  0.00000000E+00
  0.00000000E+00  0.00000000E+00  0.00000000E+00
  0.00000000E+00  0.00000000E+00  0.00000000E+00
  0.00000000E+00  0.00000000E+00  0.00000000E+00
  0.00000000E+00  0.00000000E+00  0.00000000E+00
  0.00000000E+00  0.00000000E+00  0.00000000E+00
