# Supplementary material for: Adsorption of Toluene and Water over Cationic-Exchanged Y Zeolites: A DFT Exploration
Source: Molecules. 2021 Sep 9;26(18):5486. doi: 10.3390/molecules26185486 (PMC8466149; doi:10.3390/molecules26185486)
Supplement: Supplementary file 1 [file molecules-26-05486-s001.zip › Structures of Y-toluene and Y-Water/CONTCAR-AgY-Toluene.vasp]

AgY-Toluene                        
   1.00000000000000     
     0.0346186519919986   12.3810972189870832   12.4685253165637828
    12.4486223647954155    0.1052544609410225   12.3972889588213278
    12.6825075662812683   12.5457151665550253   -0.1302127295634881
   Al   Ag   Si   O 
    14    14    34    96
Direct
  0.2170490671587395  0.0323005179011358  0.3971262805022484
  0.7790219127361975  0.9582100023939815  0.5999073920655719
  0.6156714626032055  0.1406006852646589  0.7819486863411655
  0.0351909311988029  0.2256576357897955  0.8394278750235964
  0.3972321143594512  0.8446855831214265  0.0408940057423005
  0.1422360271810592  0.9556712549018407  0.7860864157544188
  0.9685799806567832  0.6051528917402579  0.1429809164842384
  0.8517453160525400  0.0300628158303294  0.3974736373746345
  0.2149830048830103  0.8510748787050481  0.3966851560230096
  0.1438590837429005  0.6167361688597356  0.7904670095869041
  0.8649938778188432  0.3840856724387735  0.2126125419414315
  0.6104866927442241  0.7838804085332001  0.1454996704746246
  0.3953673100807787  0.0360035663248287  0.8527094793761363
  0.9550301546608365  0.1567192782441855  0.7777781114624340
  0.9671481691521635  0.9742428371760499  0.9514969732762010
  0.3924578468554606  0.0292462941395864  0.0329154424247587
  0.6025311492553349  0.9645650439097323  0.9638403515101082
  0.0347107264863658  0.0340420660108327  0.3869463636917569
  0.0389759459456256  0.0458368099006284  0.0211314654469272
  0.9629612213024663  0.9603873463612317  0.5966037373383141
  0.2346993632940967  0.2254789264220977  0.2477586191512735
  0.7678513081912960  0.2068691184441671  0.7517082671598130
  0.7699948441207419  0.7484264814329141  0.2034660850483611
  0.2142567962840528  0.7644036678106688  0.7594884863352958
  0.2405637846241254  0.8053734346939915  0.2327506227329971
  0.8015435275274606  0.2313995099584524  0.2454574085919847
  0.2262039532252754  0.2222345981194468  0.8126908890641080
  0.7708098479251312  0.7699122634594204  0.7636711353821821
  0.6083451015075325  0.9689287565627642  0.1433391102529423
  0.1410332445072320  0.6077343986318261  0.9742699656398411
  0.9665487105969901  0.1556114559527849  0.5988039995496108
  0.0368203873474059  0.8365036971461016  0.3964741286939457
  0.8676614658427412  0.3875914106406384  0.0316534481454292
  0.1432144499712974  0.7859670011556236  0.6043889336221455
  0.7860954195394256  0.5995220263971474  0.1434375825050559
  0.2184623326542211  0.3980103143701269  0.8624508877523325
  0.3956177338201667  0.8550054113912762  0.2222416450471607
  0.8595018155031736  0.2147097433047469  0.3965794496563358
  0.9547822637556840  0.7903452109453560  0.1473317742607163
  0.2122625138698965  0.8535090482796558  0.0417139756469389
  0.0435456414305383  0.3923901532202558  0.2169882742706333
  0.6057731695150662  0.7750643313500911  0.9712222068988370
  0.9689116975147400  0.6092887527347836  0.7874392235099261
  0.7758409553732127  0.1563792536161984  0.9652644709420624
  0.8514429750358646  0.0491181074363404  0.2107898612203960
  0.3947832860647209  0.2193120460225745  0.0314347733361366
  0.2203865627194517  0.0281041831341402  0.8504737973747597
  0.0451441635883286  0.3901312755664523  0.8587777724341774
  0.2153759905722147  0.3921517517831049  0.0402965621516577
  0.7936654078957119  0.6069395126147764  0.9659214241195536
  0.1385868689793815  0.7783041342948429  0.9777295479331670
  0.8530830179012966  0.2276108223132092  0.0234979458344605
  0.3937723605943660  0.0373981490624074  0.2146707834613845
  0.6101328437441962  0.9570430103832798  0.7866371377441542
  0.9709681701942537  0.7665804012000135  0.6014369061766549
  0.7783541595333381  0.9785397814406459  0.1441895640402821
  0.1479253456550679  0.9649769971146441  0.6028000994187964
  0.0274904606731954  0.8595764050330899  0.2182983121965740
  0.7900308882557493  0.1395221817515254  0.5994895270658294
  0.3946919008086620  0.2196273243471171  0.8553260510959229
  0.6062346685481110  0.1490408748711167  0.9645419500657341
  0.0349915517568893  0.2290534955208072  0.3981097968504986
  0.2193624029285570  0.9852493130216261  0.7906826187042927
  0.0053900798965443  0.4996287078705124  0.7995169927451061
  0.2069864857055462  0.4979340101688856  0.0132860432400004
  0.8048603370290190  0.4980508526364705  0.9986716662237882
  0.2177984704810913  0.7827051501729834  0.5070533922774936
  0.9915578286701284  0.2348166565576412  0.7683182194702672
  0.2030584296002585  0.7838459101319143  0.0148984095272876
  0.7762899792019186  0.2283449738646656  0.9966394470662578
  0.5019129816077401 -0.0013747746700671  0.2102657980307596
  0.5069568761443140  0.7650076976739567  0.0078490865507048
  0.7655607847732745  0.0045526814934217  0.4958289894652999
  0.7844812205726435  0.4950816887455385  0.1982755019281364
  0.5075846072988222  0.0074334672335990  0.7800924999787001
  0.5006132231236633  0.8001094068355608  0.2218475981690514
  0.0253841293414275  0.4952720490886833  0.2062942614758294
  0.0091990371491547  0.7602633852154379  0.4993738503701737
  0.2126474390343312  0.5019462593555909  0.7950510720657931
  0.7831554939165464  0.0097623289142084  0.2129630719303337
  0.2269746293121629  0.9822595738051648  0.5056180652064525
  0.9881018076986257  0.7971397270331539  0.2134261463069713
  0.7832412623353165  0.2138442148793593  0.4980811038904712
  0.5002414067610904  0.2109600302461592  0.7934208418687235
  0.4997356024088699  0.2192926540817918  0.9931602741405133
  0.9952593496223112  0.2346177336695311  0.5000648719725830
  0.1379618328557791  0.1289128427370313  0.8548760978932978
  0.1483274373286072  0.3629756622262553  0.8613463436995602
  0.1522865638570629  0.3517316922301630  0.1469671320895345
  0.8594330315533667  0.6381442203612211  0.8572358561115052
  0.1420736787009245  0.8326567754125263  0.3682457643241125
  0.8431699295672792  0.1551907590833233  0.8645377468767129
  0.1399134960660779  0.8459659575645171  0.8749256724800993
  0.8543709677797315  0.1470301696777501  0.1252650149985596
  0.3737573714696230  0.1427701650471907  0.1349025263939893
  0.3726587132990977  0.8482032297513135  0.1480560464914354
  0.8873305622675586  0.1187097464418538  0.3800379442096411
  0.8691355331993993  0.3451090985147798  0.1351915477069018
  0.6272108840092336  0.8517484922136008  0.8672708011753035
  0.6496715103005658  0.8637162553616994  0.1421428875463116
  0.8571009484443393  0.6182420087287639  0.1604459444083345
  0.8705565230868771  0.8477693653079409  0.6188758649901367
  0.1622292604552066  0.6389047535601201  0.8655146826289711
  0.8514426061213329  0.8731370116068873  0.1450163060428068
  0.1071487812199894  0.8884460375429386  0.6180083780645544
  0.1266071745115663  0.8659365850494910  0.1383696875500367
  0.8851822846699507  0.1295420025620145  0.6061106302599973
  0.3583881561209292  0.1517241665295603  0.8539243608790101
  0.6438130717588239  0.1463488867501678  0.8629133500115206
  0.1355831130061204  0.1474713532795794  0.3808024131721030
  0.1931903703379858  0.9589912622954169  0.9638462162775876
  0.9747229107464218  0.3701708864562482  0.9637176107192688
  0.1884884237919228  0.3829859949572804  0.9709514826855503
  0.8199536022299599  0.6228566464963561  0.0308550628908550
  0.1764673541749820  0.9710017986196869  0.3799367659082766
  0.0286868194883945  0.0378890618860834  0.8049224855760889
  0.0269426392055658  0.8175872068773732  0.0420019696388251
  0.9581327296674725  0.1961273943500084  0.9561042591614937
  0.3773172429962838  0.9717552696412090  0.1870147425361080
  0.3870313902142318  0.9593946626110703  0.9653258529169233
  0.9615737059429138  0.9405270266004429  0.3890840179660357
  0.9738132586611066  0.3767157426666838  0.1973051088333665
  0.6335930634159531  0.0216345205140983  0.8106492926244238
  0.6140093459291771  0.8136862670375820  0.0333723115777559
  0.0321980365958275  0.6265799515022492  0.0277592981987846
  0.0434429684955862  0.7915037748345785  0.6107453295867465
  0.0296460638363145  0.6347493595224062  0.8087657892938115
  0.8108049677681023  0.0474067172813374  0.0378581696597895
  0.0555588028015169  0.0594801442580713  0.6090576588329197
  0.9579638372333217  0.9707310663821584  0.1934879170973191
  0.8097905526212410  0.0330387448505953  0.6128259137119086
  0.3832483326498263  0.1868090049829947  0.9668614311090565
  0.6114627292558655  0.0406183974943175  0.0366905163277989
  0.9585682293250503  0.2098761318621664  0.3892509180570261
  0.3183714302694856  0.0388458908773458  0.8170583080540529
  0.0604393197428624  0.3225327302776805  0.8130306240978218
  0.3234255960467158  0.3223543690418843  0.0362005444377154
  0.6877325425680590  0.6741034865434026  0.9648077237973349
  0.3250338972991053  0.8217148681189940  0.3210018823356310
  0.9240248443069653  0.1945592420813486  0.6808545094789455
  0.1741198379721642  0.6690426899721946  0.9911666698657281
  0.8203185601763335  0.3303011356244722  0.0269037764135227
  0.3215948498162047  0.0497421865864763  0.3109579695763992
  0.3074463819188836  0.8114337156632493  0.0618964150339190
  0.8173886673933796  0.0720724894480726  0.3008382113416202
  0.8190695425971938  0.3056770769210845  0.3185414713786310
  0.6860746699237635  0.9325962893368022  0.6954686386537853
  0.6849072354835406  0.6725455131698488  0.1783691416429804
  0.9451089215103182  0.6918779989591300  0.1828149404102508
  0.9622432752260907  0.6670914884395714  0.6826658515421808
  0.1807511505702558  0.7016283098103161  0.6871350091980876
  0.6734094180324485  0.9828344897932216  0.1736250360660443
  0.1834073428047133  0.9259500639941715  0.6882983967382912
  0.0393355504498121  0.8094065319888255  0.3185311815278518
  0.6993959126609436  0.1776732072603424  0.6783945316525927
  0.3244027698849934  0.3271930972978543  0.8297122252523207
  0.6682107027833727  0.1821543419588042  0.9781689153501537
  0.0507978118106578  0.3261847185145471  0.3208372767508508
 
  0.00000000E+00  0.00000000E+00  0.00000000E+00
  0.00000000E+00  0.00000000E+00  0.00000000E+00
  0.00000000E+00  0.00000000E+00  0.00000000E+00
  0.00000000E+00  0.00000000E+00  0.00000000E+00
  0.00000000E+00  0.00000000E+00  0.00000000E+00
  0.00000000E+00  0.00000000E+00  0.00000000E+00
  0.00000000E+00  0.00000000E+00  0.00000000E+00
  0.00000000E+00  0.00000000E+00  0.00000000E+00
  0.00000000E+00  0.00000000E+00  0.00000000E+00
  0.00000000E+00  0.00000000E+00  0.00000000E+00
  0.00000000E+00  0.00000000E+00  0.00000000E+00
  0.00000000E+00  0.00000000E+00  0.00000000E+00
  0.00000000E+00  0.00000000E+00  0.00000000E+00
  0.00000000E+00  0.00000000E+00  0.00000000E+00
  0.00000000E+00  0.00000000E+00  0.00000000E+00
  0.00000000E+00  0.00000000E+00  0.00000000E+00
  0.00000000E+00  0.00000000E+00  0.00000000E+00
  0.00000000E+00  0.00000000E+00  0.00000000E+00
  0.00000000E+00  0.00000000E+00  0.00000000E+00
  0.00000000E+00  0.00000000E+00  0.00000000E+00
  0.00000000E+00  0.00000000E+00  0.00000000E+00
  0.00000000E+00  0.00000000E+00  0.00000000E+00
  0.00000000E+00  0.00000000E+00  0.00000000E+00
  0.00000000E+00  0.00000000E+00  0.00000000E+00
  0.00000000E+00  0.00000000E+00  0.00000000E+00
  0.00000000E+00  0.00000000E+00  0.00000000E+00
  0.00000000E+00  0.00000000E+00  0.00000000E+00
  0.00000000E+00  0.00000000E+00  0.00000000E+00
  0.00000000E+00  0.00000000E+00  0.00000000E+00
  0.00000000E+00  0.00000000E+00  0.00000000E+00
  0.00000000E+00  0.00000000E+00  0.00000000E+00
  0.00000000E+00  0.00000000E+00  0.00000000E+00
  0.00000000E+00  0.00000000E+00  0.00000000E+00
  0.00000000E+00  0.00000000E+00  0.00000000E+00
  0.00000000E+00  0.00000000E+00  0.00000000E+00
  0.00000000E+00  0.00000000E+00  0.00000000E+00
  0.00000000E+00  0.00000000E+00  0.00000000E+00
  0.00000000E+00  0.00000000E+00  0.00000000E+00
  0.00000000E+00  0.00000000E+00  0.00000000E+00
  0.00000000E+00  0.00000000E+00  0.00000000E+00
  0.00000000E+00  0.00000000E+00  0.00000000E+00
  0.00000000E+00  0.00000000E+00  0.00000000E+00
  0.00000000E+00  0.00000000E+00  0.00000000E+00
  0.00000000E+00  0.00000000E+00  0.00000000E+00
  0.00000000E+00  0.00000000E+00  0.00000000E+00
  0.00000000E+00  0.00000000E+00  0.00000000E+00
  0.00000000E+00  0.00000000E+00  0.00000000E+00
  0.00000000E+00  0.00000000E+00  0.00000000E+00
  0.00000000E+00  0.00000000E+00  0.00000000E+00
  0.00000000E+00  0.00000000E+00  0.00000000E+00
  0.00000000E+00  0.00000000E+00  0.00000000E+00
  0.00000000E+00  0.00000000E+00  0.00000000E+00
  0.00000000E+00  0.00000000E+00  0.00000000E+00
  0.00000000E+00  0.00000000E+00  0.00000000E+00
  0.00000000E+00  0.00000000E+00  0.00000000E+00
  0.00000000E+00  0.00000000E+00  0.00000000E+00
  0.00000000E+00  0.00000000E+00  0.00000000E+00
  0.00000000E+00  0.00000000E+00  0.00000000E+00
  0.00000000E+00  0.00000000E+00  0.00000000E+00
  0.00000000E+00  0.00000000E+00  0.00000000E+00
  0.00000000E+00  0.00000000E+00  0.00000000E+00
  0.00000000E+00  0.00000000E+00  0.00000000E+00
  0.00000000E+00  0.00000000E+00  0.00000000E+00
  0.00000000E+00  0.00000000E+00  0.00000000E+00
  0.00000000E+00  0.00000000E+00  0.00000000E+00
  0.00000000E+00  0.00000000E+00  0.00000000E+00
  0.00000000E+00  0.00000000E+00  0.00000000E+00
  0.00000000E+00  0.00000000E+00  0.00000000E+00
  0.00000000E+00  0.00000000E+00  0.00000000E+00
  0.00000000E+00  0.00000000E+00  0.00000000E+00
  0.00000000E+00  0.00000000E+00  0.00000000E+00
  0.00000000E+00  0.00000000E+00  0.00000000E+00
  0.00000000E+00  0.00000000E+00  0.00000000E+00
  0.00000000E+00  0.00000000E+00  0.00000000E+00
  0.00000000E+00  0.00000000E+00  0.00000000E+00
  0.00000000E+00  0.00000000E+00  0.00000000E+00
  0.00000000E+00  0.00000000E+00  0.00000000E+00
  0.00000000E+00  0.00000000E+00  0.00000000E+00
  0.00000000E+00  0.00000000E+00  0.00000000E+00
  0.00000000E+00  0.00000000E+00  0.00000000E+00
  0.00000000E+00  0.00000000E+00  0.00000000E+00
  0.00000000E+00  0.00000000E+00  0.00000000E+00
  0.00000000E+00  0.00000000E+00  0.00000000E+00
  0.00000000E+00  0.00000000E+00  0.00000000E+00
  0.00000000E+00  0.00000000E+00  0.00000000E+00
  0.00000000E+00  0.00000000E+00  0.00000000E+00
  0.00000000E+00  0.00000000E+00  0.00000000E+00
  0.00000000E+00  0.00000000E+00  0.00000000E+00
  0.00000000E+00  0.00000000E+00  0.00000000E+00
  0.00000000E+00  0.00000000E+00  0.00000000E+00
  0.00000000E+00  0.00000000E+00  0.00000000E+00
  0.00000000E+00  0.00000000E+00  0.00000000E+00
  0.00000000E+00  0.00000000E+00  0.00000000E+00
  0.00000000E+00  0.00000000E+00  0.00000000E+00
  0.00000000E+00  0.00000000E+00  0.00000000E+00
  0.00000000E+00  0.00000000E+00  0.00000000E+00
  0.00000000E+00  0.00000000E+00  0.00000000E+00
  0.00000000E+00  0.00000000E+00  0.00000000E+00
  0.00000000E+00  0.00000000E+00  0.00000000E+00
  0.00000000E+00  0.00000000E+00  0.00000000E+00
  0.00000000E+00  0.00000000E+00  0.00000000E+00
  0.00000000E+00  0.00000000E+00  0.00000000E+00
  0.00000000E+00  0.00000000E+00  0.00000000E+00
  0.00000000E+00  0.00000000E+00  0.00000000E+00
  0.00000000E+00  0.00000000E+00  0.00000000E+00
  0.00000000E+00  0.00000000E+00  0.00000000E+00
  0.00000000E+00  0.00000000E+00  0.00000000E+00
  0.00000000E+00  0.00000000E+00  0.00000000E+00
  0.00000000E+00  0.00000000E+00  0.00000000E+00
  0.00000000E+00  0.00000000E+00  0.00000000E+00
  0.00000000E+00  0.00000000E+00  0.00000000E+00
  0.00000000E+00  0.00000000E+00  0.00000000E+00
  0.00000000E+00  0.00000000E+00  0.00000000E+00
  0.00000000E+00  0.00000000E+00  0.00000000E+00
  0.00000000E+00  0.00000000E+00  0.00000000E+00
  0.00000000E+00  0.00000000E+00  0.00000000E+00
  0.00000000E+00  0.00000000E+00  0.00000000E+00
  0.00000000E+00  0.00000000E+00  0.00000000E+00
  0.00000000E+00  0.00000000E+00  0.00000000E+00
  0.00000000E+00  0.00000000E+00  0.00000000E+00
  0.00000000E+00  0.00000000E+00  0.00000000E+00
  0.00000000E+00  0.00000000E+00  0.00000000E+00
  0.00000000E+00  0.00000000E+00  0.00000000E+00
  0.00000000E+00  0.00000000E+00  0.00000000E+00
  0.00000000E+00  0.00000000E+00  0.00000000E+00
  0.00000000E+00  0.00000000E+00  0.00000000E+00
  0.00000000E+00  0.00000000E+00  0.00000000E+00
  0.00000000E+00  0.00000000E+00  0.00000000E+00
  0.00000000E+00  0.00000000E+00  0.00000000E+00
  0.00000000E+00  0.00000000E+00  0.00000000E+00
  0.00000000E+00  0.00000000E+00  0.00000000E+00
  0.00000000E+00  0.00000000E+00  0.00000000E+00
  0.00000000E+00  0.00000000E+00  0.00000000E+00
  0.00000000E+00  0.00000000E+00  0.00000000E+00
  0.00000000E+00  0.00000000E+00  0.00000000E+00
  0.00000000E+00  0.00000000E+00  0.00000000E+00
  0.00000000E+00  0.00000000E+00  0.00000000E+00
  0.00000000E+00  0.00000000E+00  0.00000000E+00
  0.00000000E+00  0.00000000E+00  0.00000000E+00
  0.00000000E+00  0.00000000E+00  0.00000000E+00
  0.00000000E+00  0.00000000E+00  0.00000000E+00
  0.00000000E+00  0.00000000E+00  0.00000000E+00
  0.00000000E+00  0.00000000E+00  0.00000000E+00
  0.00000000E+00  0.00000000E+00  0.00000000E+00
  0.00000000E+00  0.00000000E+00  0.00000000E+00
  0.00000000E+00  0.00000000E+00  0.00000000E+00
  0.00000000E+00  0.00000000E+00  0.00000000E+00
  0.00000000E+00  0.00000000E+00  0.00000000E+00
  0.00000000E+00  0.00000000E+00  0.00000000E+00
  0.00000000E+00  0.00000000E+00  0.00000000E+00
  0.00000000E+00  0.00000000E+00  0.00000000E+00
  0.00000000E+00  0.00000000E+00  0.00000000E+00
  0.00000000E+00  0.00000000E+00  0.00000000E+00
  0.00000000E+00  0.00000000E+00  0.00000000E+00
  0.00000000E+00  0.00000000E+00  0.00000000E+00
  0.00000000E+00  0.00000000E+00  0.00000000E+00
  0.00000000E+00  0.00000000E+00  0.00000000E+00
  0.00000000E+00  0.00000000E+00  0.00000000E+00
