# Supplementary material for: Adsorption of Toluene and Water over Cationic-Exchanged Y Zeolites: A DFT Exploration
Source: Molecules. 2021 Sep 9;26(18):5486. doi: 10.3390/molecules26185486 (PMC8466149; doi:10.3390/molecules26185486)
Supplement: Supplementary file 1 [file molecules-26-05486-s001.zip › Structures of Y-toluene and Y-Water/CONTCAR-CsY-H2O.vasp]

CsY-H2O                    
   1.00000000000000     
    -0.0227721846769976   12.6000625016116139   12.5765225728591101
    12.1410894562490057    0.5094683848137285   12.0447294012911446
    12.6633211180421643   12.5934820649409573   -0.0164797705284227
   H    O    Al   Cs   Si   O 
     2     1    14    14    34    96
Direct
  0.1363606817455064  0.2166538973259823  0.5100518212247744
  0.2159404823143150  0.1209905465850848  0.5003749341314588
  0.2036836446351283  0.1892788949700745  0.4877765768621486
  0.2193707521372968  0.0391227144390987  0.3869428504035310
  0.7783000450779051  0.9632497464719632  0.6019433194136559
  0.6097418103216112  0.1504922803526089  0.7800696023260359
  0.0309133847604936  0.2336255445009512  0.8352605158720013
  0.3975549403337250  0.8446952253616135  0.0414592842177347
  0.1442062577984967  0.9640239350253847  0.7841403196759783
  0.9659186043007608  0.6212195280826005  0.1253520256085801
  0.8473208220266953  0.0376105592616447  0.3939221497806449
  0.2209036847176726  0.8512362025577084  0.3894663159723474
  0.1331694434494611  0.6242740210074210  0.7935854993826822
  0.8822610275200691  0.3801567600238938  0.2022671618575783
  0.6073103565912412  0.7678006709963787  0.1528188444953237
  0.3941963643334465  0.0393269717692644  0.8525120690396442
  0.9584361162314653  0.1589749697750314  0.7753028692926263
  0.9411959272919589  0.8995394354519409  0.9199128138554361
  0.2784766611798466  0.0690189074281700  0.0827481246695752
  0.7342305390723169  0.8981220520858898  0.9328487691844966
  0.0628747463191863  0.0983100667957161  0.2655916921168751
  0.0773231397280341  0.1176393381312711  0.0471672612804367
  0.9244509126452145  0.9112183547706829  0.7228679427966748
  0.2692884037475539  0.2717890465002220  0.2778203860757678
  0.7329898193226924  0.3114998350670828  0.7240397118805970
  0.7434477086146737  0.7032816093252021  0.2971423317995420
  0.3084629971250900  0.7360383891925590  0.7231055434058715
  0.2765854780573214  0.6915639219127772  0.2736271380846910
  0.6991238003758889  0.2827747252838044  0.2738162855714620
  0.2652999406472248  0.2697826893510128  0.7007942712794308
  0.7331869069071683  0.7314698767603867  0.7297403284506035
  0.6126475634001134  0.9599841584909867  0.1486811834564572
  0.1469063217328063  0.6159767202179947  0.9613700270647033
  0.9614313299529234  0.1547360844488812  0.6014781334908413
  0.0368643425312038  0.8477313482199429  0.3924222983757898
  0.8682874457879096  0.3842252087775616  0.0360938711191157
  0.1536759504940329  0.7780783443087056  0.5991020317285772
  0.8000588850854704  0.6205759811847248  0.1192563795222117
  0.2090301007138775  0.3846074418218656  0.8797623706544695
  0.4037652962733563  0.8347703758366505  0.2298881986264039
  0.8490938178158294  0.2299381888160838  0.3957020670389840
  0.9705510594372453  0.7799057672475428  0.1493899835462910
  0.2183641178344815  0.8543125032578394  0.0404207828384119
  0.0433382167012741  0.3827195311561242  0.2111625738668301
  0.6001491853672631  0.7719133220859099  0.9719867486514753
  0.9668479941069155  0.6224338804222728  0.7883776781884250
  0.7755978965339630  0.1594330325954041  0.9603620662823495
  0.8510688116001980  0.0465091848933185  0.2110631677534588
  0.4009431511132462  0.2165775148850790  0.0327746088961162
  0.2204481484372437  0.0376937193483266  0.8487834246798082
  0.0450532059434903  0.3868369642332907  0.8657200702147727
  0.2162656575556589  0.3821552730223233  0.0460949968971383
  0.7914484404273989  0.6186840514731274  0.9556272838655575
  0.1536639764569083  0.7744164099827281  0.9749007245099154
  0.8497382523673689  0.2310585783906600  0.0204401089837304
  0.4030596313602500  0.0279684166945126  0.2234463265651341
  0.6073968977743862  0.9617312620159365  0.7833420076818072
  0.9751578058325497  0.7746591848586490  0.5978770961803628
  0.7853525032830172  0.9686545476048070  0.1420638501994662
  0.1453829348645049  0.9661014202031151  0.6053258394867871
  0.0324947115531942  0.8587005279617924  0.2176063343867093
  0.7788776663352945  0.1548742888971786  0.6005060454990343
  0.3966794146175396  0.2271017568344714  0.8523615312127656
  0.6079659454600682  0.1508306328441337  0.9645517872271377
  0.0308567179818683  0.2280464995326981  0.3946570102107267
  0.2215327512883531  0.9937210835559589  0.7877614174831435
  0.0123345084410299  0.5046712418103646  0.8178042246958960
  0.2003395655222283  0.4971355474695766  0.0016745190655490
  0.8158244983180429  0.5015393025143534  0.9990391203882824
  0.2286871435765295  0.7820882378835663  0.5005663280947725
  0.9936307259871358  0.2447046099159561  0.7583006589380630
  0.2198674946766615  0.7792341856143484  0.0091554832504542
  0.7713896737134190  0.2314805825582331  0.9974890370998774
  0.5095062019302304  0.9982887230028622  0.2179361379673073
  0.5041981655496895  0.7598936372254667  0.0031811782733729
  0.7702539006717221 -0.0028471612508717  0.4971058977185395
  0.8437954944135746  0.5046592437535750  0.1561949386954714
  0.5051995393415629  0.0069715039248296  0.7775516900217467
  0.5049286052353479  0.7614548422521109  0.2392553414653272
  0.0018224526181282  0.4978685492938476  0.1836110540980378
  0.0036713489690893  0.7696085678393486  0.4974200800753421
  0.1767159085204047  0.4990544287007987  0.8302813765225879
  0.7873776346168851  0.0045778599786702  0.2089516863907088
  0.2121664570469404  0.0037126073939545  0.5017524574509640
  0.9951473463311790  0.7874968075489152  0.2212255323919710
  0.7738438717570010  0.2341853915570996  0.4966851660017425
  0.4970935288402270  0.2312112465716273  0.7834717680967649
  0.5018348485473441  0.2220118805877232 -0.0011134357494447
  0.0032711236240993  0.2266285845907753  0.4975020745567914
  0.1360240044650705  0.1408268131435653  0.8527971145535633
  0.1486105993615694  0.3397666857110221  0.8762900719301857
  0.1565633419276934  0.3483616864707323  0.1553475876700121
  0.8551952422370978  0.6511665743545531  0.8466257014921256
  0.1392550058965234  0.8411973971599733  0.3688677590647100
  0.8465423318666220  0.1601663565174199  0.8604782353399759
  0.1480574609906039  0.8461678343844061  0.8725476973467957
  0.8532671271109247  0.1495683263917941  0.1242517860783491
  0.3819695147747562  0.1304892329834154  0.1335604874486545
  0.3833476415403166  0.8467146790507317  0.1450133838642342
  0.8552663426204905  0.1477710179916129  0.3710345594231353
  0.8660253914290783  0.3373001072280263  0.1419764987522408
  0.6257164458251407  0.8542334826367330  0.8693372148249341
  0.6378819590345531  0.8567292543333821  0.1459965428483050
  0.8542019212964259  0.6739752443923972  0.1185426421699298
  0.8744410337919256  0.8530413012549205  0.6258722606554615
  0.1629034294384178  0.6557008030942416  0.8520786430396630
  0.8701005177601926  0.8660208911653645  0.1369347459086747
  0.1331674105264506  0.8653207753073711  0.6297092065856317
  0.1291393957922889  0.8655718317766412  0.1352891164476659
  0.8688439643057744  0.1467127799290035  0.6128228370410054
  0.3627086016580491  0.1563531643344123  0.8527967151210368
  0.6371499102284519  0.1443148093016413  0.8669591539441841
  0.1334893478436702  0.1558073667203546  0.3607833541368194
  0.2019829298405607  0.9633358021774382  0.9611789288587007
  0.9765322386104098  0.3557002603168927  0.9724263329106678
  0.1941380275881435  0.3487604355905002  0.9907333195915033
  0.8079797569748789  0.6589484961825559  0.0088795156661171
  0.1970733154985730  0.9736832100506368  0.3579791432212491
  0.0292011463956262  0.0372118401047474  0.8059401658634041
  0.0474036244741587  0.8034257675786994  0.0473482586644542
  0.9510027555599010  0.2055228685143106  0.9492210299447108
  0.3943383240630203  0.9470980504786866  0.2090903978571651
  0.3785518378296224  0.9637738052764940  0.9666194737363111
  0.9633737267938896  0.9574540156498251  0.3771361603504921
  0.9999556266591995  0.3345682398970500  0.1916199272722900
  0.6293681414296406  0.0301897350163596  0.8028718907335446
  0.6069834296076277  0.7987785179480574  0.0426840216854631
  0.0376103546082003  0.6522146941075214  0.0122551544281380
  0.0512038029966400  0.8017874626628964  0.5975815975191733
  0.0138463212480472  0.6665787133517049  0.8077231670004785
  0.7991339894998505  0.0461471451182474  0.0360369515548094
  0.0376597217595127  0.0437274113566675  0.6188971842177285
  0.9590023444129292  0.9710486569249726  0.1943847924484903
  0.7975193536497073  0.0463894413312921  0.6144218401293141
  0.3921766444166196  0.1930225664714070  0.9610283745552795
  0.6233901595006658  0.0398130386729131  0.0426339529293443
  0.9533323046268327  0.2008726084321355  0.3971748028698516
  0.3161906261016851  0.0555273307125062  0.8088828421471491
  0.0483317415979932  0.3403149795884605  0.8061266746192366
  0.3249619722246275  0.3211264944871351  0.0437093059788923
  0.6843765570965650  0.6687761050248443  0.9579037366467466
  0.3275195708340820  0.7954157700027560  0.3223997274748832
  0.9330359100872722  0.2000362241703675  0.6740690733363531
  0.1954677381269725  0.6614480142150285  0.9804142664324729
  0.8129495869123999  0.3374040095835859  0.0278738722953925
  0.3295689457682109  0.0519816706978901  0.3151983819182950
  0.3088190727870300  0.8060556510601227  0.0696209929703053
  0.8100528823837257  0.0661361785673636  0.3040471178082372
  0.8180639445293550  0.3359929867202341  0.3183119128428959
  0.6835795172295407  0.9341160438681066  0.6931091100109213
  0.6941963106602489  0.6567811367727190  0.1824544030854985
  0.9607524894790811  0.6766283134304515  0.1889608826653878
  0.9735650629762945  0.6665960686722082  0.6790077808059025
  0.1885337078829248  0.6757426644195119  0.6772996805363025
  0.6879041342398873  0.9504737575330244  0.1845783485703806
  0.1854870842076910  0.9442993930428077  0.6803540753983515
  0.0463316958732380  0.8100725137758844  0.3179754523185400
  0.6878483754444434  0.1982071643205719  0.6757955959466579
  0.3183055723324087  0.3371001543247439  0.8274661923090543
  0.6702507910418544  0.1986092609836772  0.9594403423430783
  0.0310867991736256  0.3380735632675454  0.3222935776008087
 
  0.00000000E+00  0.00000000E+00  0.00000000E+00
  0.00000000E+00  0.00000000E+00  0.00000000E+00
  0.00000000E+00  0.00000000E+00  0.00000000E+00
  0.00000000E+00  0.00000000E+00  0.00000000E+00
  0.00000000E+00  0.00000000E+00  0.00000000E+00
  0.00000000E+00  0.00000000E+00  0.00000000E+00
  0.00000000E+00  0.00000000E+00  0.00000000E+00
  0.00000000E+00  0.00000000E+00  0.00000000E+00
  0.00000000E+00  0.00000000E+00  0.00000000E+00
  0.00000000E+00  0.00000000E+00  0.00000000E+00
  0.00000000E+00  0.00000000E+00  0.00000000E+00
  0.00000000E+00  0.00000000E+00  0.00000000E+00
  0.00000000E+00  0.00000000E+00  0.00000000E+00
  0.00000000E+00  0.00000000E+00  0.00000000E+00
  0.00000000E+00  0.00000000E+00  0.00000000E+00
  0.00000000E+00  0.00000000E+00  0.00000000E+00
  0.00000000E+00  0.00000000E+00  0.00000000E+00
  0.00000000E+00  0.00000000E+00  0.00000000E+00
  0.00000000E+00  0.00000000E+00  0.00000000E+00
  0.00000000E+00  0.00000000E+00  0.00000000E+00
  0.00000000E+00  0.00000000E+00  0.00000000E+00
  0.00000000E+00  0.00000000E+00  0.00000000E+00
  0.00000000E+00  0.00000000E+00  0.00000000E+00
  0.00000000E+00  0.00000000E+00  0.00000000E+00
  0.00000000E+00  0.00000000E+00  0.00000000E+00
  0.00000000E+00  0.00000000E+00  0.00000000E+00
  0.00000000E+00  0.00000000E+00  0.00000000E+00
  0.00000000E+00  0.00000000E+00  0.00000000E+00
  0.00000000E+00  0.00000000E+00  0.00000000E+00
  0.00000000E+00  0.00000000E+00  0.00000000E+00
  0.00000000E+00  0.00000000E+00  0.00000000E+00
  0.00000000E+00  0.00000000E+00  0.00000000E+00
  0.00000000E+00  0.00000000E+00  0.00000000E+00
  0.00000000E+00  0.00000000E+00  0.00000000E+00
  0.00000000E+00  0.00000000E+00  0.00000000E+00
  0.00000000E+00  0.00000000E+00  0.00000000E+00
  0.00000000E+00  0.00000000E+00  0.00000000E+00
  0.00000000E+00  0.00000000E+00  0.00000000E+00
  0.00000000E+00  0.00000000E+00  0.00000000E+00
  0.00000000E+00  0.00000000E+00  0.00000000E+00
  0.00000000E+00  0.00000000E+00  0.00000000E+00
  0.00000000E+00  0.00000000E+00  0.00000000E+00
  0.00000000E+00  0.00000000E+00  0.00000000E+00
  0.00000000E+00  0.00000000E+00  0.00000000E+00
  0.00000000E+00  0.00000000E+00  0.00000000E+00
  0.00000000E+00  0.00000000E+00  0.00000000E+00
  0.00000000E+00  0.00000000E+00  0.00000000E+00
  0.00000000E+00  0.00000000E+00  0.00000000E+00
  0.00000000E+00  0.00000000E+00  0.00000000E+00
  0.00000000E+00  0.00000000E+00  0.00000000E+00
  0.00000000E+00  0.00000000E+00  0.00000000E+00
  0.00000000E+00  0.00000000E+00  0.00000000E+00
  0.00000000E+00  0.00000000E+00  0.00000000E+00
  0.00000000E+00  0.00000000E+00  0.00000000E+00
  0.00000000E+00  0.00000000E+00  0.00000000E+00
  0.00000000E+00  0.00000000E+00  0.00000000E+00
  0.00000000E+00  0.00000000E+00  0.00000000E+00
  0.00000000E+00  0.00000000E+00  0.00000000E+00
  0.00000000E+00  0.00000000E+00  0.00000000E+00
  0.00000000E+00  0.00000000E+00  0.00000000E+00
  0.00000000E+00  0.00000000E+00  0.00000000E+00
  0.00000000E+00  0.00000000E+00  0.00000000E+00
  0.00000000E+00  0.00000000E+00  0.00000000E+00
  0.00000000E+00  0.00000000E+00  0.00000000E+00
  0.00000000E+00  0.00000000E+00  0.00000000E+00
  0.00000000E+00  0.00000000E+00  0.00000000E+00
  0.00000000E+00  0.00000000E+00  0.00000000E+00
  0.00000000E+00  0.00000000E+00  0.00000000E+00
  0.00000000E+00  0.00000000E+00  0.00000000E+00
  0.00000000E+00  0.00000000E+00  0.00000000E+00
  0.00000000E+00  0.00000000E+00  0.00000000E+00
  0.00000000E+00  0.00000000E+00  0.00000000E+00
  0.00000000E+00  0.00000000E+00  0.00000000E+00
  0.00000000E+00  0.00000000E+00  0.00000000E+00
  0.00000000E+00  0.00000000E+00  0.00000000E+00
  0.00000000E+00  0.00000000E+00  0.00000000E+00
  0.00000000E+00  0.00000000E+00  0.00000000E+00
  0.00000000E+00  0.00000000E+00  0.00000000E+00
  0.00000000E+00  0.00000000E+00  0.00000000E+00
  0.00000000E+00  0.00000000E+00  0.00000000E+00
  0.00000000E+00  0.00000000E+00  0.00000000E+00
  0.00000000E+00  0.00000000E+00  0.00000000E+00
  0.00000000E+00  0.00000000E+00  0.00000000E+00
  0.00000000E+00  0.00000000E+00  0.00000000E+00
  0.00000000E+00  0.00000000E+00  0.00000000E+00
  0.00000000E+00  0.00000000E+00  0.00000000E+00
  0.00000000E+00  0.00000000E+00  0.00000000E+00
  0.00000000E+00  0.00000000E+00  0.00000000E+00
  0.00000000E+00  0.00000000E+00  0.00000000E+00
  0.00000000E+00  0.00000000E+00  0.00000000E+00
  0.00000000E+00  0.00000000E+00  0.00000000E+00
  0.00000000E+00  0.00000000E+00  0.00000000E+00
  0.00000000E+00  0.00000000E+00  0.00000000E+00
  0.00000000E+00  0.00000000E+00  0.00000000E+00
  0.00000000E+00  0.00000000E+00  0.00000000E+00
  0.00000000E+00  0.00000000E+00  0.00000000E+00
  0.00000000E+00  0.00000000E+00  0.00000000E+00
  0.00000000E+00  0.00000000E+00  0.00000000E+00
  0.00000000E+00  0.00000000E+00  0.00000000E+00
  0.00000000E+00  0.00000000E+00  0.00000000E+00
  0.00000000E+00  0.00000000E+00  0.00000000E+00
  0.00000000E+00  0.00000000E+00  0.00000000E+00
  0.00000000E+00  0.00000000E+00  0.00000000E+00
  0.00000000E+00  0.00000000E+00  0.00000000E+00
  0.00000000E+00  0.00000000E+00  0.00000000E+00
  0.00000000E+00  0.00000000E+00  0.00000000E+00
  0.00000000E+00  0.00000000E+00  0.00000000E+00
  0.00000000E+00  0.00000000E+00  0.00000000E+00
  0.00000000E+00  0.00000000E+00  0.00000000E+00
  0.00000000E+00  0.00000000E+00  0.00000000E+00
  0.00000000E+00  0.00000000E+00  0.00000000E+00
  0.00000000E+00  0.00000000E+00  0.00000000E+00
  0.00000000E+00  0.00000000E+00  0.00000000E+00
  0.00000000E+00  0.00000000E+00  0.00000000E+00
  0.00000000E+00  0.00000000E+00  0.00000000E+00
  0.00000000E+00  0.00000000E+00  0.00000000E+00
  0.00000000E+00  0.00000000E+00  0.00000000E+00
  0.00000000E+00  0.00000000E+00  0.00000000E+00
  0.00000000E+00  0.00000000E+00  0.00000000E+00
  0.00000000E+00  0.00000000E+00  0.00000000E+00
  0.00000000E+00  0.00000000E+00  0.00000000E+00
  0.00000000E+00  0.00000000E+00  0.00000000E+00
  0.00000000E+00  0.00000000E+00  0.00000000E+00
  0.00000000E+00  0.00000000E+00  0.00000000E+00
  0.00000000E+00  0.00000000E+00  0.00000000E+00
  0.00000000E+00  0.00000000E+00  0.00000000E+00
  0.00000000E+00  0.00000000E+00  0.00000000E+00
  0.00000000E+00  0.00000000E+00  0.00000000E+00
  0.00000000E+00  0.00000000E+00  0.00000000E+00
  0.00000000E+00  0.00000000E+00  0.00000000E+00
  0.00000000E+00  0.00000000E+00  0.00000000E+00
  0.00000000E+00  0.00000000E+00  0.00000000E+00
  0.00000000E+00  0.00000000E+00  0.00000000E+00
  0.00000000E+00  0.00000000E+00  0.00000000E+00
  0.00000000E+00  0.00000000E+00  0.00000000E+00
  0.00000000E+00  0.00000000E+00  0.00000000E+00
  0.00000000E+00  0.00000000E+00  0.00000000E+00
  0.00000000E+00  0.00000000E+00  0.00000000E+00
  0.00000000E+00  0.00000000E+00  0.00000000E+00
  0.00000000E+00  0.00000000E+00  0.00000000E+00
  0.00000000E+00  0.00000000E+00  0.00000000E+00
  0.00000000E+00  0.00000000E+00  0.00000000E+00
  0.00000000E+00  0.00000000E+00  0.00000000E+00
  0.00000000E+00  0.00000000E+00  0.00000000E+00
  0.00000000E+00  0.00000000E+00  0.00000000E+00
  0.00000000E+00  0.00000000E+00  0.00000000E+00
  0.00000000E+00  0.00000000E+00  0.00000000E+00
  0.00000000E+00  0.00000000E+00  0.00000000E+00
  0.00000000E+00  0.00000000E+00  0.00000000E+00
  0.00000000E+00  0.00000000E+00  0.00000000E+00
  0.00000000E+00  0.00000000E+00  0.00000000E+00
  0.00000000E+00  0.00000000E+00  0.00000000E+00
  0.00000000E+00  0.00000000E+00  0.00000000E+00
  0.00000000E+00  0.00000000E+00  0.00000000E+00
  0.00000000E+00  0.00000000E+00  0.00000000E+00
  0.00000000E+00  0.00000000E+00  0.00000000E+00
  0.00000000E+00  0.00000000E+00  0.00000000E+00
  0.00000000E+00  0.00000000E+00  0.00000000E+00
  0.00000000E+00  0.00000000E+00  0.00000000E+00
  0.00000000E+00  0.00000000E+00  0.00000000E+00
  0.00000000E+00  0.00000000E+00  0.00000000E+00
