# Supplementary material for: Adsorption of Toluene and Water over Cationic-Exchanged Y Zeolites: A DFT Exploration
Source: Molecules. 2021 Sep 9;26(18):5486. doi: 10.3390/molecules26185486 (PMC8466149; doi:10.3390/molecules26185486)
Supplement: Supplementary file 1 [file molecules-26-05486-s001.zip › Structures of Y-toluene and Y-Water/CONTCAR-CsY-Toluene.vasp]

CsY-Toluene                         
   1.00000000000000     
    -0.0227721846769976   12.6000625016116139   12.5765225728591101
    12.1410894562490057    0.5094683848137285   12.0447294012911446
    12.6633211180421643   12.5934820649409573   -0.0164797705284227
   C    H    Al   Cs   Si   O 
     7     8    14    14    34    96
Direct
  0.1910054128167240  0.2420293071950898  0.5515544693266450
  0.1578610974852285  0.3448073565466230  0.5104850325341604
  0.2855172354762279  0.1880438533916065  0.5325695768352487
  0.2233184271010817  0.3917034358844568  0.4497810537681358
  0.3498535843756340  0.2359314853787899  0.4717628610527710
  0.3182692461263770  0.3380753321978028  0.4305795847514843
  0.0557667416295906  0.4007757519598691  0.5322635111410809
  0.4237206718787064  0.1938189120838630  0.4575254107112376
  0.3677039105173360  0.3763762054646820  0.3834082522816155
  0.1989149186329378  0.4714983984180005  0.4177264830963722
  0.0255286639114545  0.3897156138837261  0.4991480947480266
  0.0216993871366341  0.3725376557538226  0.6073717986563038
  0.0406366538510362  0.4795392217518530  0.5081416792046716
  0.1412235872357321  0.2047041310469685  0.6007366596533531
  0.3084473191041284  0.1086246890630099  0.5665042339068935
  0.2257354268534837  0.0467953336626503  0.3859626698725008
  0.7820791416047723  0.9730706565765881  0.5994709041916354
  0.6138735156463049  0.1609498698537521  0.7772591005710914
  0.0360925237622271  0.2432761417610488  0.8327126154381814
  0.4016885131734180  0.8555790441338239  0.0397185467343498
  0.1482631412652157  0.9726421362220872  0.7829967256379752
  0.9711911657264135  0.6297619337757288  0.1239275862972818
  0.8513564812508566  0.0470593369618037  0.3919445241765691
  0.2251234373251637  0.8634546769874896  0.3868659063401653
  0.1376563158286909  0.6338870436936355  0.7913880047025683
  0.8884419210789222  0.3893866505714064  0.1996075517937070
  0.6118779135125508  0.7773313078947641  0.1509048565731974
  0.3980795309790973  0.0497047625430359  0.8499206682813497
  0.9631279514160870  0.1668556228454788  0.7744932155384292
  0.9472026801601195  0.9032401534681351  0.9194112404219622
  0.2827213671191152  0.0800014338697878  0.0807019346418229
  0.7382423277491116  0.9090301775354994  0.9292339012055129
  0.0672230353858676  0.1081847718501364  0.2621671774729810
  0.0814309010443856  0.1266913190255835  0.0451654799245155
  0.9284552098758497  0.9233074178236514  0.7196372110722257
  0.2591096015791229  0.2783163264448145  0.3045369062286726
  0.7369574142367249  0.3205122545634528  0.7226365383432506
  0.7471905883219707  0.7138653732729273  0.2947325948965232
  0.3128636921230555  0.7451698594549880  0.7195897889276494
  0.2818723522964337  0.7012374938885104  0.2725902555794119
  0.7050334481486185  0.2933041969981798  0.2700805449460360
  0.2709726150582841  0.2802767057907520  0.6901229788015898
  0.7375575099597350  0.7413490735052889  0.7278647570081774
  0.6173625456674590  0.9697386071541386  0.1465050919308297
  0.1518073893523544  0.6248379837401178  0.9595154189885038
  0.9658939436511923  0.1650459680632210  0.5993189280287549
  0.0416879620094376  0.8577126299219031  0.3904415084000202
  0.8731720514919795  0.3939270443673371  0.0334617528864633
  0.1567400597756563  0.7894335937834446  0.5982945530563258
  0.8049939135870973  0.6298775450140273  0.1173123279570748
  0.2132097948053258  0.3940721922730947  0.8780533538739699
  0.4081151911578500  0.8451291596143038  0.2284087251663383
  0.8550161975600461  0.2387622641983319  0.3935548856767197
  0.9760460936441002  0.7884073912071488  0.1480362270293869
  0.2234905845196252  0.8631624630164820  0.0386986246113908
  0.0498803628399989  0.3911723855548515  0.2087534406770558
  0.6046685546971819  0.7820011131986895  0.9699167809468505
  0.9712699619891580  0.6322442271793918  0.7861305873955617
  0.7801156890993272  0.1687901642988477  0.9590926024314301
  0.8561754096847508  0.0558713863173066  0.2087594357225568
  0.4061906217426335  0.2262340843057707  0.0298152150166956
  0.2245855100196983  0.0475164868044329  0.8468781078050233
  0.0500430662653436  0.3966412213741590  0.8621879417474875
  0.2217196465373277  0.3906833030456206  0.0443552830808839
  0.7959100344318051  0.6283657348416936  0.9536249609364007
  0.1594725767874188  0.7825101597558086  0.9735925274096454
  0.8538504068234657  0.2408449557860382  0.0186314380046705
  0.4077282311439360  0.0390507401668911  0.2211559318508662
  0.6110993316069036  0.9716145965791206  0.7809066429887321
  0.9792725105924734  0.7848985243668197  0.5959260177212026
  0.7907769658484515  0.9778791751187593  0.1394992252285999
  0.1521998532482385  0.9747404186339035  0.6024347498500047
  0.0377049966335408  0.8673765111784528  0.2160799488069517
  0.7842121578926118  0.1640296003265495  0.5987734997975714
  0.4013709622407040  0.2376028100488587  0.8492018976143076
  0.6130431010644787  0.1598133545170463  0.9620812944901487
  0.0343671571330378  0.2374012604924823  0.3946394300217856
  0.2243621813217772  0.0058428453611135  0.7846169156592258
  0.0168434608640128  0.5145518710805177  0.8147166040682341
  0.2043655129133083  0.5060657744457354 -0.0000586476847133
  0.8202406364711538  0.5111873793528834  0.9968376006946374
  0.2309493453553636  0.7973878567110192  0.4988329172818108
  0.0024482967278401  0.2513975286402422  0.7542038570679338
  0.2256528239370249  0.7870923901853464  0.0081021365848868
  0.7744609428611547  0.2399848869498327  0.9982636719334030
  0.5144572175781396  0.0091510709546089  0.2154264456766448
  0.5083130781505972  0.7706341450531790  0.0014801338625040
  0.7741773814162096  0.0059970173924487  0.4947627222155096
  0.8486801138764690  0.5139255145141983  0.1544133624266737
  0.5090417841994466  0.0154275039086229  0.7753632836003514
  0.5093731434492196  0.7706314704872906  0.2369857722885720
  0.0080104017931276  0.5063272546492609  0.1817264007465441
  0.0083609092891453  0.7796177370123625  0.4953885680984632
  0.1804350487786761  0.5086441696107724  0.8290081823060739
  0.7922025179280977  0.0149208705747315  0.2058958378788215
  0.2234091840319352  0.0009829889198628  0.5001882409164794
  0.0007290620992917  0.7955171663357947  0.2201839702568141
  0.7815342288873529  0.2443841645451176  0.4946842679187080
  0.5016174835875431  0.2426500229971724  0.7800745893647352
  0.5072497191944222  0.2313153615846240  0.9960047193800029
  0.9989730057513738  0.2429997496774879  0.4960371645853430
  0.1400303586206989  0.1501910580439537  0.8523903214895251
  0.1530248216689294  0.3494559406693340  0.8738067466582911
  0.1632091178144060  0.3562624805084833  0.1541129880457611
  0.8596123384248441  0.6608184032855995  0.8446081884664144
  0.1436218054262261  0.8520484985507423  0.3672245427681550
  0.8512078685144134  0.1721618446364978  0.8587960242270494
  0.1540563731147975  0.8547134091675247  0.8712018869785315
  0.8604950648511113  0.1582237373881308  0.1213566724897409
  0.3872208081612535  0.1399264481158693  0.1302214178020999
  0.3871621074859793  0.8581392846284140  0.1432472072578560
  0.8586315270403143  0.1570058372911591  0.3703394906959873
  0.8724119455856786  0.3468255754380293  0.1388794164734471
  0.6302427396850362  0.8642456172578629  0.8671194712885120
  0.6420849667761203  0.8661021418465470  0.1448406442179143
  0.8595211399444130  0.6827650092506828  0.1167903384658132
  0.8783547565311791  0.8631783751969684  0.6236217424565892
  0.1673293487980653  0.6651228462142198  0.8501892700857550
  0.8757643916986615  0.8750641177368652  0.1352830142874309
  0.1340946015317770  0.8745800543024917  0.6330654056860781
  0.1338524296987368  0.8749408978369225  0.1331917226408975
  0.8744467131503530  0.1513937279289336  0.6143826205425584
  0.3681726648695195  0.1668547877159085  0.8486363882655097
  0.6422091647074789  0.1534671399371372  0.8643419501842755
  0.1382657939893075  0.1636939427612510  0.3682011071755522
  0.2069659106587061  0.9717833597805903  0.9587115637408895
  0.9807915710537917  0.3653382008888756  0.9685312630651288
  0.1984767515907837  0.3577889521004874  0.9892148456516860
  0.8128611458921322  0.6681736329635753  0.0069432324806222
  0.2026234771269808  0.9866233635366271  0.3513598432270655
  0.0327019051489641  0.0446474171049141  0.8055182470339136
  0.0532153737331516  0.8116346130868547  0.0461632943767569
  0.9538841965203035  0.2173971376941825  0.9450798317699086
  0.3995451942554565  0.9566593011942208  0.2083933451398658
  0.3820341225705139  0.9745376910418401  0.9643332639569970
  0.9676032310083342  0.9672241151182722  0.3748417968750338
  0.0062215709320419  0.3438467987983152  0.1885556573103250
  0.6323254307745855  0.0410624425854383  0.7998697959842263
  0.6120252592182286  0.8086835750815120  0.0404258685139251
  0.0425332339666996  0.6616834172380931  0.0106901001840772
  0.0548568680699179  0.8122103434709442  0.5960926489095221
  0.0182476182453684  0.6761948861024022  0.8056937157335495
  0.8049131177858680  0.0547284469321282  0.0331352507471282
  0.0467416403071231  0.0572852152959107  0.6108063972019681
  0.9636067492017470  0.9793647995226178  0.1934068352837609
  0.8009084546441917  0.0568818018168300  0.6111882340359897
  0.3976952053507719  0.2025795664881569  0.9578158186495536
  0.6286472669476501  0.0486774250716532  0.0400200300805681
  0.9604860054800469  0.2081697236961559  0.3933523433070329
  0.3204659898201271  0.0652979336686493  0.8060370005176346
  0.0534428425794175  0.3505491571801363  0.8019458109632458
  0.3307750206645582  0.3310753097638903  0.0398293634922308
  0.6887285067341088  0.6786461522531899  0.9559909832922180
  0.3319872659724403  0.8055779740819874  0.3212693294480146
  0.9374259354444349  0.2085911533610679  0.6733880173086738
  0.2009037221383159  0.6698423676490125  0.9785711899611369
  0.8167957564338567  0.3467729149820720  0.0269848051677467
  0.3341899563868664  0.0641512736179414  0.3124257310443256
  0.3134781192629592  0.8159040863693948  0.0683028620141947
  0.8143737966690716  0.0762341213975406  0.3015152443255301
  0.8245922095014196  0.3446563183844980  0.3157519804642268
  0.6873574410027933  0.9439867535477284  0.6906700408027255
  0.6990636112437190  0.6663376749253168  0.1803783389200296
  0.9658078676893008  0.6853390344220901  0.1876312960340157
  0.9776735232749718  0.6767509950703330  0.6767963028744891
  0.1928240997391007  0.6855194348186204  0.6747584130066114
  0.6933145537895411  0.9598209970643232  0.1819092254481563
  0.1907175468353328  0.9551342339288456  0.6779408790767295
  0.0521789858896169  0.8190807315551905  0.3161316753705776
  0.6927832121613123  0.2081260325600630  0.6733343380248726
  0.3225040140441570  0.3473491242231121  0.8254554440935634
  0.6753799195702928  0.2073886896996632  0.9572224111262948
  0.0370667983948403  0.3461514620342466  0.3200409958212866
 
  0.00000000E+00  0.00000000E+00  0.00000000E+00
  0.00000000E+00  0.00000000E+00  0.00000000E+00
  0.00000000E+00  0.00000000E+00  0.00000000E+00
  0.00000000E+00  0.00000000E+00  0.00000000E+00
  0.00000000E+00  0.00000000E+00  0.00000000E+00
  0.00000000E+00  0.00000000E+00  0.00000000E+00
  0.00000000E+00  0.00000000E+00  0.00000000E+00
  0.00000000E+00  0.00000000E+00  0.00000000E+00
  0.00000000E+00  0.00000000E+00  0.00000000E+00
  0.00000000E+00  0.00000000E+00  0.00000000E+00
  0.00000000E+00  0.00000000E+00  0.00000000E+00
  0.00000000E+00  0.00000000E+00  0.00000000E+00
  0.00000000E+00  0.00000000E+00  0.00000000E+00
  0.00000000E+00  0.00000000E+00  0.00000000E+00
  0.00000000E+00  0.00000000E+00  0.00000000E+00
  0.00000000E+00  0.00000000E+00  0.00000000E+00
  0.00000000E+00  0.00000000E+00  0.00000000E+00
  0.00000000E+00  0.00000000E+00  0.00000000E+00
  0.00000000E+00  0.00000000E+00  0.00000000E+00
  0.00000000E+00  0.00000000E+00  0.00000000E+00
  0.00000000E+00  0.00000000E+00  0.00000000E+00
  0.00000000E+00  0.00000000E+00  0.00000000E+00
  0.00000000E+00  0.00000000E+00  0.00000000E+00
  0.00000000E+00  0.00000000E+00  0.00000000E+00
  0.00000000E+00  0.00000000E+00  0.00000000E+00
  0.00000000E+00  0.00000000E+00  0.00000000E+00
  0.00000000E+00  0.00000000E+00  0.00000000E+00
  0.00000000E+00  0.00000000E+00  0.00000000E+00
  0.00000000E+00  0.00000000E+00  0.00000000E+00
  0.00000000E+00  0.00000000E+00  0.00000000E+00
  0.00000000E+00  0.00000000E+00  0.00000000E+00
  0.00000000E+00  0.00000000E+00  0.00000000E+00
  0.00000000E+00  0.00000000E+00  0.00000000E+00
  0.00000000E+00  0.00000000E+00  0.00000000E+00
  0.00000000E+00  0.00000000E+00  0.00000000E+00
  0.00000000E+00  0.00000000E+00  0.00000000E+00
  0.00000000E+00  0.00000000E+00  0.00000000E+00
  0.00000000E+00  0.00000000E+00  0.00000000E+00
  0.00000000E+00  0.00000000E+00  0.00000000E+00
  0.00000000E+00  0.00000000E+00  0.00000000E+00
  0.00000000E+00  0.00000000E+00  0.00000000E+00
  0.00000000E+00  0.00000000E+00  0.00000000E+00
  0.00000000E+00  0.00000000E+00  0.00000000E+00
  0.00000000E+00  0.00000000E+00  0.00000000E+00
  0.00000000E+00  0.00000000E+00  0.00000000E+00
  0.00000000E+00  0.00000000E+00  0.00000000E+00
  0.00000000E+00  0.00000000E+00  0.00000000E+00
  0.00000000E+00  0.00000000E+00  0.00000000E+00
  0.00000000E+00  0.00000000E+00  0.00000000E+00
  0.00000000E+00  0.00000000E+00  0.00000000E+00
  0.00000000E+00  0.00000000E+00  0.00000000E+00
  0.00000000E+00  0.00000000E+00  0.00000000E+00
  0.00000000E+00  0.00000000E+00  0.00000000E+00
  0.00000000E+00  0.00000000E+00  0.00000000E+00
  0.00000000E+00  0.00000000E+00  0.00000000E+00
  0.00000000E+00  0.00000000E+00  0.00000000E+00
  0.00000000E+00  0.00000000E+00  0.00000000E+00
  0.00000000E+00  0.00000000E+00  0.00000000E+00
  0.00000000E+00  0.00000000E+00  0.00000000E+00
  0.00000000E+00  0.00000000E+00  0.00000000E+00
  0.00000000E+00  0.00000000E+00  0.00000000E+00
  0.00000000E+00  0.00000000E+00  0.00000000E+00
  0.00000000E+00  0.00000000E+00  0.00000000E+00
  0.00000000E+00  0.00000000E+00  0.00000000E+00
  0.00000000E+00  0.00000000E+00  0.00000000E+00
  0.00000000E+00  0.00000000E+00  0.00000000E+00
  0.00000000E+00  0.00000000E+00  0.00000000E+00
  0.00000000E+00  0.00000000E+00  0.00000000E+00
  0.00000000E+00  0.00000000E+00  0.00000000E+00
  0.00000000E+00  0.00000000E+00  0.00000000E+00
  0.00000000E+00  0.00000000E+00  0.00000000E+00
  0.00000000E+00  0.00000000E+00  0.00000000E+00
  0.00000000E+00  0.00000000E+00  0.00000000E+00
  0.00000000E+00  0.00000000E+00  0.00000000E+00
  0.00000000E+00  0.00000000E+00  0.00000000E+00
  0.00000000E+00  0.00000000E+00  0.00000000E+00
  0.00000000E+00  0.00000000E+00  0.00000000E+00
  0.00000000E+00  0.00000000E+00  0.00000000E+00
  0.00000000E+00  0.00000000E+00  0.00000000E+00
  0.00000000E+00  0.00000000E+00  0.00000000E+00
  0.00000000E+00  0.00000000E+00  0.00000000E+00
  0.00000000E+00  0.00000000E+00  0.00000000E+00
  0.00000000E+00  0.00000000E+00  0.00000000E+00
  0.00000000E+00  0.00000000E+00  0.00000000E+00
  0.00000000E+00  0.00000000E+00  0.00000000E+00
  0.00000000E+00  0.00000000E+00  0.00000000E+00
  0.00000000E+00  0.00000000E+00  0.00000000E+00
  0.00000000E+00  0.00000000E+00  0.00000000E+00
  0.00000000E+00  0.00000000E+00  0.00000000E+00
  0.00000000E+00  0.00000000E+00  0.00000000E+00
  0.00000000E+00  0.00000000E+00  0.00000000E+00
  0.00000000E+00  0.00000000E+00  0.00000000E+00
  0.00000000E+00  0.00000000E+00  0.00000000E+00
  0.00000000E+00  0.00000000E+00  0.00000000E+00
  0.00000000E+00  0.00000000E+00  0.00000000E+00
  0.00000000E+00  0.00000000E+00  0.00000000E+00
  0.00000000E+00  0.00000000E+00  0.00000000E+00
  0.00000000E+00  0.00000000E+00  0.00000000E+00
  0.00000000E+00  0.00000000E+00  0.00000000E+00
  0.00000000E+00  0.00000000E+00  0.00000000E+00
  0.00000000E+00  0.00000000E+00  0.00000000E+00
  0.00000000E+00  0.00000000E+00  0.00000000E+00
  0.00000000E+00  0.00000000E+00  0.00000000E+00
  0.00000000E+00  0.00000000E+00  0.00000000E+00
  0.00000000E+00  0.00000000E+00  0.00000000E+00
  0.00000000E+00  0.00000000E+00  0.00000000E+00
  0.00000000E+00  0.00000000E+00  0.00000000E+00
  0.00000000E+00  0.00000000E+00  0.00000000E+00
  0.00000000E+00  0.00000000E+00  0.00000000E+00
  0.00000000E+00  0.00000000E+00  0.00000000E+00
  0.00000000E+00  0.00000000E+00  0.00000000E+00
  0.00000000E+00  0.00000000E+00  0.00000000E+00
  0.00000000E+00  0.00000000E+00  0.00000000E+00
  0.00000000E+00  0.00000000E+00  0.00000000E+00
  0.00000000E+00  0.00000000E+00  0.00000000E+00
  0.00000000E+00  0.00000000E+00  0.00000000E+00
  0.00000000E+00  0.00000000E+00  0.00000000E+00
  0.00000000E+00  0.00000000E+00  0.00000000E+00
  0.00000000E+00  0.00000000E+00  0.00000000E+00
  0.00000000E+00  0.00000000E+00  0.00000000E+00
  0.00000000E+00  0.00000000E+00  0.00000000E+00
  0.00000000E+00  0.00000000E+00  0.00000000E+00
  0.00000000E+00  0.00000000E+00  0.00000000E+00
  0.00000000E+00  0.00000000E+00  0.00000000E+00
  0.00000000E+00  0.00000000E+00  0.00000000E+00
  0.00000000E+00  0.00000000E+00  0.00000000E+00
  0.00000000E+00  0.00000000E+00  0.00000000E+00
  0.00000000E+00  0.00000000E+00  0.00000000E+00
  0.00000000E+00  0.00000000E+00  0.00000000E+00
  0.00000000E+00  0.00000000E+00  0.00000000E+00
  0.00000000E+00  0.00000000E+00  0.00000000E+00
  0.00000000E+00  0.00000000E+00  0.00000000E+00
  0.00000000E+00  0.00000000E+00  0.00000000E+00
  0.00000000E+00  0.00000000E+00  0.00000000E+00
  0.00000000E+00  0.00000000E+00  0.00000000E+00
  0.00000000E+00  0.00000000E+00  0.00000000E+00
  0.00000000E+00  0.00000000E+00  0.00000000E+00
  0.00000000E+00  0.00000000E+00  0.00000000E+00
  0.00000000E+00  0.00000000E+00  0.00000000E+00
  0.00000000E+00  0.00000000E+00  0.00000000E+00
  0.00000000E+00  0.00000000E+00  0.00000000E+00
  0.00000000E+00  0.00000000E+00  0.00000000E+00
  0.00000000E+00  0.00000000E+00  0.00000000E+00
  0.00000000E+00  0.00000000E+00  0.00000000E+00
  0.00000000E+00  0.00000000E+00  0.00000000E+00
  0.00000000E+00  0.00000000E+00  0.00000000E+00
  0.00000000E+00  0.00000000E+00  0.00000000E+00
  0.00000000E+00  0.00000000E+00  0.00000000E+00
  0.00000000E+00  0.00000000E+00  0.00000000E+00
  0.00000000E+00  0.00000000E+00  0.00000000E+00
  0.00000000E+00  0.00000000E+00  0.00000000E+00
  0.00000000E+00  0.00000000E+00  0.00000000E+00
  0.00000000E+00  0.00000000E+00  0.00000000E+00
  0.00000000E+00  0.00000000E+00  0.00000000E+00
  0.00000000E+00  0.00000000E+00  0.00000000E+00
  0.00000000E+00  0.00000000E+00  0.00000000E+00
  0.00000000E+00  0.00000000E+00  0.00000000E+00
  0.00000000E+00  0.00000000E+00  0.00000000E+00
  0.00000000E+00  0.00000000E+00  0.00000000E+00
  0.00000000E+00  0.00000000E+00  0.00000000E+00
  0.00000000E+00  0.00000000E+00  0.00000000E+00
  0.00000000E+00  0.00000000E+00  0.00000000E+00
  0.00000000E+00  0.00000000E+00  0.00000000E+00
  0.00000000E+00  0.00000000E+00  0.00000000E+00
  0.00000000E+00  0.00000000E+00  0.00000000E+00
  0.00000000E+00  0.00000000E+00  0.00000000E+00
  0.00000000E+00  0.00000000E+00  0.00000000E+00
  0.00000000E+00  0.00000000E+00  0.00000000E+00
  0.00000000E+00  0.00000000E+00  0.00000000E+00
  0.00000000E+00  0.00000000E+00  0.00000000E+00
  0.00000000E+00  0.00000000E+00  0.00000000E+00
  0.00000000E+00  0.00000000E+00  0.00000000E+00
  0.00000000E+00  0.00000000E+00  0.00000000E+00
