# Supplementary material for: Adsorption of Toluene and Water over Cationic-Exchanged Y Zeolites: A DFT Exploration
Source: Molecules. 2021 Sep 9;26(18):5486. doi: 10.3390/molecules26185486 (PMC8466149; doi:10.3390/molecules26185486)
Supplement: Supplementary file 1 [file molecules-26-05486-s001.zip › Structures of Y-toluene and Y-Water/CONTCAR-CuY-H2O.vasp]

CuY-H2O                         
   1.00000000000000     
     0.0190993087689705   12.3720073438591829   12.3805784391242106
    12.3590194895712493    0.1027644335416172   12.2972274437571123
    12.5225555197239000   12.4532523479019677   -0.0620664444790032
   H    O    Al   Cu   Si   O 
     2     1    14    14    34    96
Direct
  0.2851781663801571  0.2158912194932186  0.3667253292880030
  0.3210610876211548  0.1417885226473068  0.3189205981066704
  0.3108992557359757  0.2086812495083733  0.3065385232663118
  0.2171982355496059  0.0293197631391419  0.4000608328470894
  0.7855726862726599  0.9555436929808154  0.6077604195340304
  0.6104857580920435  0.1387544537508705  0.7843986629637704
  0.0353959976743460  0.2206584391897184  0.8547509736779147
  0.3902289150129333  0.8577579065252064  0.0397626264094206
  0.1362674687415590  0.9567954108988118  0.7906935804932460
  0.9657727586035970  0.6063040059883340  0.1437322050802685
  0.8504296420268026  0.0330530825643864  0.3948019714256107
  0.2115133947815160  0.8524742530267290  0.3955561339794013
  0.1338889175230840  0.6221399220906235  0.7938242870919272
  0.8721216312285358  0.3841208741506747  0.2106903488627062
  0.6105625859398278  0.7835585779556182  0.1385716213987329
  0.3880412777752921  0.0376341313582258  0.8606261297940260
  0.9558779346324385  0.1524830266996280  0.7800480453919103
  0.9784201417447222  0.9639627785698622  0.9495608336021981
  0.3983063197060065  0.0240172303355387  0.0417192025218836
  0.5873470648642812  0.9653181699417825  0.9731422033430116
  0.0381133515097180  0.0136339212842286  0.4073696532419075
  0.0341023224488632  0.0417069971093580  0.0083304727064382
  0.9722267391434640  0.9569187036772328  0.5963454023025232
  0.2288373286082566  0.2862093750461116  0.2344231871077244
  0.7873694065753342  0.1500976741060904  0.7749514101850452
  0.7737869681555365  0.7723811511274576  0.1451925680449253
  0.1697732856265112  0.7803161228102418  0.7785095270682816
  0.2266080734113840  0.8417739362597207  0.2344336043679412
  0.8482507054790330  0.2261566439703635  0.2324888168526096
  0.2160751380656391  0.2072116144208944  0.8567597878489241
  0.7761319563321043  0.7845658723952519  0.7759213832211580
  0.6085521204203848  0.9680929730379519  0.1370869421052856
  0.1407734959186891  0.6096291504361422  0.9722895503274177
  0.9614307546975740  0.1569992247097876  0.6032221936351133
  0.0296410527167789  0.8521748733791212  0.3949726265318641
  0.8617732586428130  0.3878365140100454  0.0350194113373118
  0.1336765915872290  0.7832607111916854  0.6053653902795686
  0.7883403923046707  0.6076923535435222  0.1353317847657091
  0.2106775594420130  0.3947838426463166  0.8711809732297949
  0.3888444846106975  0.8580703928998102  0.2209980868406329
  0.8660385877516372  0.2109741672073145  0.3915695799368233
  0.9568254057185649  0.7902035825441046  0.1449649078616695
  0.2059227321478186  0.8594104556678002  0.0443409907331104
  0.0386732132974158  0.3876357746274172  0.2133690932894898
  0.6087116399565712  0.7807949817883961  0.9652554045301432
  0.9643149878864541  0.6122253187862181  0.7889947512824258
  0.7798863307989627  0.1477435283829235  0.9611611360869253
  0.8513924368387850  0.0459437015371348  0.2082450332305588
  0.3936136510107734  0.2160269179199250  0.0312291673692729
  0.2138718391161510  0.0333023866603494  0.8543884305970922
  0.0393043912814972  0.3883467033795845  0.8703804563707089
  0.2178862636199495  0.3930025078283498  0.0382331791949461
  0.7896191296376084  0.6086859479995312  0.9640848939042469
  0.1378036139227831  0.7793793089249367  0.9816869741733989
  0.8541051253559826  0.2197889136084315  0.0314833425936384
  0.3925200346603708  0.0377702097901081  0.2132927855695750
  0.6064835661010242  0.9609199007626764  0.7917148791870305
  0.9610040693570290  0.7645260254639803  0.6080961507337482
  0.7829527285863055  0.9730894465006682  0.1342016666608891
  0.1392587603807434  0.9617700218342846  0.6064354498879013
  0.0253840450593142  0.8717987178816405  0.2122166050885702
  0.7956727872434918  0.1282608588902138  0.6077476624937540
  0.3887065296419530  0.2209524016736781  0.8579092083121104
  0.6085093391241301  0.1453617609699985  0.9598872433681664
  0.0358860088565803  0.2122372366386809  0.3942978951874606
  0.2000310918790114  0.0110058809011495  0.7852453935172335
  0.0060898125531561  0.4995303024490703  0.8126349999981478
  0.2142050989248086  0.5004762626796191 -0.0005387921745574
  0.8006165014047596  0.4987234268893188  0.9983081136972839
  0.2054606109213739  0.7763207112558859  0.5068363116309473
  0.9928930697549850  0.2174937612286517  0.7905797021881888
  0.1912455994918151  0.7810571150834996  0.0336496859475462
  0.7879282923944053  0.2120868793112394  0.9969309750249217
  0.5023756688211030  0.9969015428851129  0.2055614244039243
  0.5036773032303357  0.7847513521608822  0.0025372163707910
  0.7778624929383388  0.9974140781318824  0.5018592851015886
  0.8051476258616584  0.4995407239941994  0.1951861507394598
  0.5020681439828368  0.9960568091416092  0.7951123122504510
  0.4967391772257818  0.8019010864991256  0.2063419284222012
  0.0015283360271480  0.4913318874262308  0.2146650242318799
  0.9941309887237593  0.7781076278729226  0.4984220400925663
  0.1941156421455063  0.5029267581482643  0.8098654511373127
  0.7875035326121111  0.0107735111668373  0.1978646770157585
  0.2240369847265016  0.9790504595576233  0.5121424702596042
  0.9914077407174565  0.8057539304307691  0.2047787323036789
  0.8057258866534864  0.1960744414437352  0.5006700196549905
  0.4952311840689146  0.2120470247536787  0.7970808975223767
  0.5008617446725956  0.2139936887855647  0.9881557095624313
  0.9763700531922599  0.2251728136190629  0.4958373741684068
  0.1509783737017486  0.1420999611717714  0.8568807467621259
  0.1490506775182122  0.3498390089982338  0.8672506961066292
  0.1571881391790138  0.3591298878243729  0.1514017989454161
  0.8502529006092201  0.6441913775961968  0.8518079544022945
  0.1419767990687847  0.8339146291573192  0.3594756665162110
  0.8353610651552285  0.1595026106222542  0.8530551086667070
  0.1580633920174030  0.8428086465034763  0.8745893719546675
  0.8375329839396828  0.1570617031094627  0.1426428793196755
  0.3705587746801722  0.1451260249583300  0.1382335464167788
  0.3504746546422269  0.8479515120730023  0.1586415377802887
  0.8536901884418308  0.1481352182545993  0.3554317505708263
  0.8488906602830709  0.3488336872644730  0.1450055947751129
  0.6449451795932327  0.8442370873621963  0.8532324926268833
  0.6502640486906436  0.8587372433041786  0.1442175557105754
  0.8496322158203540  0.6481932789622725  0.1455514062196378
  0.8534471497819091  0.8323905333103349  0.6443716394188189
  0.1563179639763231  0.6547914478260283  0.8606721617752411
  0.8480425749794753  0.8621519169065439  0.1480059407979249
  0.0975860693260485  0.8900190160385509  0.6129566480514451
  0.1347942946873583  0.8651917639259605  0.1499771418809218
  0.8589320038658204  0.1397777199883073  0.6457455135939637
  0.3493787254607207  0.1602104789101279  0.8475337339346128
  0.6514861459007946  0.1503399293256389  0.8529600636369666
  0.1422728549903329  0.1458060282031777  0.3828955933967751
  0.1669579257665587  0.9650734046170141  0.9681461538228822
  0.9728801080860300  0.3707352038531427  0.9792315256328726
  0.1799121199954514  0.3769229533659132  0.9820991125592056
  0.8247463563473293  0.6242834403551637  0.0229431431315655
  0.1702512790444920  0.9716776102803562  0.3847967561060562
  0.0164432982171571  0.0277085074925427  0.8184442178664865
  0.0208984005725581  0.8285864004054083  0.0332063260028378
  0.9649984009806637  0.1765589075135665  0.9768162399135472
  0.3749576381040474  0.9762582830532803  0.1794736089921573
  0.3787265131915944  0.9777081462755729  0.9787037709111990
  0.9707211196788691  0.9621658142967304  0.3913312349260124
  0.9915873247061667  0.3671377683907036  0.1705312845952087
  0.6147046501638955  0.0189888920090110  0.8375004458012877
  0.6220050406070466  0.8254347554880713  0.0197128203181409
  0.0347780831811473  0.6139687108657019  0.0293128119271783
  0.0288883801620158  0.7946628983882331  0.6180177531030666
  0.0172308914991725  0.6473036068461840  0.8110584917898197
  0.8229091891625172  0.0337814988475960  0.0231460357025472
  0.0453839467778143  0.0553096967383714  0.6097226577143966
  0.9639040276213885  0.9835508969036119  0.1666702979386151
  0.8422077724353767  0.0164530355657174  0.6134756419444423
  0.3777087685193033  0.1789264615741439  0.9722223933566407
  0.6110832649156556  0.0338757937201710  0.0273756969136704
  0.9797716141057299  0.1670910348305125  0.3813683337637236
  0.3195105960521348  0.0130037309115744  0.8370716357403970
  0.0353428368837694  0.3304073367365342  0.8271018405517145
  0.3262177351536752  0.3227552527239965  0.0295051394347101
  0.6806035775782426  0.6729047187752577  0.9732020026281896
  0.3273348004767043  0.8286193856316892  0.3271417535090177
  0.9526488204856063  0.2010370633524164  0.6677037812184956
  0.1667870101770141  0.6697660433948390  0.9984195886602252
  0.8252296073462906  0.3286180797020283  0.0188713171291911
  0.3269202606483186  0.0399747392445843  0.3160123589187587
  0.3102835700408870  0.8309596650044828  0.0349817719286361
  0.8258292064088356  0.0315039157742518  0.3121888918363227
  0.8370531562547230  0.3191499137852237  0.3287041145016909
  0.6780657104696535  0.9720318345430434  0.6899535303647276
  0.6795154020010299  0.6683744226114722  0.1694436198946529
  0.9662246542303260  0.6842512819995015  0.1783482050881075
  0.9680306265655597  0.6571013563835753  0.6798804874691985
  0.1750052024325044  0.7015048885522969  0.6864076504665844
  0.6748997048731926  0.9863571263410692  0.1614157384305368
  0.1663686839000620  0.9162121490054335  0.7004722161706031
  0.0112240470710786  0.8391992157539898  0.3203164491333724
  0.6898895520154467  0.1569273846772428  0.6734823445002857
  0.3201504638517993  0.3305077175701028  0.8362382744699108
  0.6693140572705298  0.1710264800912392  0.9841297526843327
  0.0352578682676180  0.3158946148113546  0.3188635525290048
 
  0.00000000E+00  0.00000000E+00  0.00000000E+00
  0.00000000E+00  0.00000000E+00  0.00000000E+00
  0.00000000E+00  0.00000000E+00  0.00000000E+00
  0.00000000E+00  0.00000000E+00  0.00000000E+00
  0.00000000E+00  0.00000000E+00  0.00000000E+00
  0.00000000E+00  0.00000000E+00  0.00000000E+00
  0.00000000E+00  0.00000000E+00  0.00000000E+00
  0.00000000E+00  0.00000000E+00  0.00000000E+00
  0.00000000E+00  0.00000000E+00  0.00000000E+00
  0.00000000E+00  0.00000000E+00  0.00000000E+00
  0.00000000E+00  0.00000000E+00  0.00000000E+00
  0.00000000E+00  0.00000000E+00  0.00000000E+00
  0.00000000E+00  0.00000000E+00  0.00000000E+00
  0.00000000E+00  0.00000000E+00  0.00000000E+00
  0.00000000E+00  0.00000000E+00  0.00000000E+00
  0.00000000E+00  0.00000000E+00  0.00000000E+00
  0.00000000E+00  0.00000000E+00  0.00000000E+00
  0.00000000E+00  0.00000000E+00  0.00000000E+00
  0.00000000E+00  0.00000000E+00  0.00000000E+00
  0.00000000E+00  0.00000000E+00  0.00000000E+00
  0.00000000E+00  0.00000000E+00  0.00000000E+00
  0.00000000E+00  0.00000000E+00  0.00000000E+00
  0.00000000E+00  0.00000000E+00  0.00000000E+00
  0.00000000E+00  0.00000000E+00  0.00000000E+00
  0.00000000E+00  0.00000000E+00  0.00000000E+00
  0.00000000E+00  0.00000000E+00  0.00000000E+00
  0.00000000E+00  0.00000000E+00  0.00000000E+00
  0.00000000E+00  0.00000000E+00  0.00000000E+00
  0.00000000E+00  0.00000000E+00  0.00000000E+00
  0.00000000E+00  0.00000000E+00  0.00000000E+00
  0.00000000E+00  0.00000000E+00  0.00000000E+00
  0.00000000E+00  0.00000000E+00  0.00000000E+00
  0.00000000E+00  0.00000000E+00  0.00000000E+00
  0.00000000E+00  0.00000000E+00  0.00000000E+00
  0.00000000E+00  0.00000000E+00  0.00000000E+00
  0.00000000E+00  0.00000000E+00  0.00000000E+00
  0.00000000E+00  0.00000000E+00  0.00000000E+00
  0.00000000E+00  0.00000000E+00  0.00000000E+00
  0.00000000E+00  0.00000000E+00  0.00000000E+00
  0.00000000E+00  0.00000000E+00  0.00000000E+00
  0.00000000E+00  0.00000000E+00  0.00000000E+00
  0.00000000E+00  0.00000000E+00  0.00000000E+00
  0.00000000E+00  0.00000000E+00  0.00000000E+00
  0.00000000E+00  0.00000000E+00  0.00000000E+00
  0.00000000E+00  0.00000000E+00  0.00000000E+00
  0.00000000E+00  0.00000000E+00  0.00000000E+00
  0.00000000E+00  0.00000000E+00  0.00000000E+00
  0.00000000E+00  0.00000000E+00  0.00000000E+00
  0.00000000E+00  0.00000000E+00  0.00000000E+00
  0.00000000E+00  0.00000000E+00  0.00000000E+00
  0.00000000E+00  0.00000000E+00  0.00000000E+00
  0.00000000E+00  0.00000000E+00  0.00000000E+00
  0.00000000E+00  0.00000000E+00  0.00000000E+00
  0.00000000E+00  0.00000000E+00  0.00000000E+00
  0.00000000E+00  0.00000000E+00  0.00000000E+00
  0.00000000E+00  0.00000000E+00  0.00000000E+00
  0.00000000E+00  0.00000000E+00  0.00000000E+00
  0.00000000E+00  0.00000000E+00  0.00000000E+00
  0.00000000E+00  0.00000000E+00  0.00000000E+00
  0.00000000E+00  0.00000000E+00  0.00000000E+00
  0.00000000E+00  0.00000000E+00  0.00000000E+00
  0.00000000E+00  0.00000000E+00  0.00000000E+00
  0.00000000E+00  0.00000000E+00  0.00000000E+00
  0.00000000E+00  0.00000000E+00  0.00000000E+00
  0.00000000E+00  0.00000000E+00  0.00000000E+00
  0.00000000E+00  0.00000000E+00  0.00000000E+00
  0.00000000E+00  0.00000000E+00  0.00000000E+00
  0.00000000E+00  0.00000000E+00  0.00000000E+00
  0.00000000E+00  0.00000000E+00  0.00000000E+00
  0.00000000E+00  0.00000000E+00  0.00000000E+00
  0.00000000E+00  0.00000000E+00  0.00000000E+00
  0.00000000E+00  0.00000000E+00  0.00000000E+00
  0.00000000E+00  0.00000000E+00  0.00000000E+00
  0.00000000E+00  0.00000000E+00  0.00000000E+00
  0.00000000E+00  0.00000000E+00  0.00000000E+00
  0.00000000E+00  0.00000000E+00  0.00000000E+00
  0.00000000E+00  0.00000000E+00  0.00000000E+00
  0.00000000E+00  0.00000000E+00  0.00000000E+00
  0.00000000E+00  0.00000000E+00  0.00000000E+00
  0.00000000E+00  0.00000000E+00  0.00000000E+00
  0.00000000E+00  0.00000000E+00  0.00000000E+00
  0.00000000E+00  0.00000000E+00  0.00000000E+00
  0.00000000E+00  0.00000000E+00  0.00000000E+00
  0.00000000E+00  0.00000000E+00  0.00000000E+00
  0.00000000E+00  0.00000000E+00  0.00000000E+00
  0.00000000E+00  0.00000000E+00  0.00000000E+00
  0.00000000E+00  0.00000000E+00  0.00000000E+00
  0.00000000E+00  0.00000000E+00  0.00000000E+00
  0.00000000E+00  0.00000000E+00  0.00000000E+00
  0.00000000E+00  0.00000000E+00  0.00000000E+00
  0.00000000E+00  0.00000000E+00  0.00000000E+00
  0.00000000E+00  0.00000000E+00  0.00000000E+00
  0.00000000E+00  0.00000000E+00  0.00000000E+00
  0.00000000E+00  0.00000000E+00  0.00000000E+00
  0.00000000E+00  0.00000000E+00  0.00000000E+00
  0.00000000E+00  0.00000000E+00  0.00000000E+00
  0.00000000E+00  0.00000000E+00  0.00000000E+00
  0.00000000E+00  0.00000000E+00  0.00000000E+00
  0.00000000E+00  0.00000000E+00  0.00000000E+00
  0.00000000E+00  0.00000000E+00  0.00000000E+00
  0.00000000E+00  0.00000000E+00  0.00000000E+00
  0.00000000E+00  0.00000000E+00  0.00000000E+00
  0.00000000E+00  0.00000000E+00  0.00000000E+00
  0.00000000E+00  0.00000000E+00  0.00000000E+00
  0.00000000E+00  0.00000000E+00  0.00000000E+00
  0.00000000E+00  0.00000000E+00  0.00000000E+00
  0.00000000E+00  0.00000000E+00  0.00000000E+00
  0.00000000E+00  0.00000000E+00  0.00000000E+00
  0.00000000E+00  0.00000000E+00  0.00000000E+00
  0.00000000E+00  0.00000000E+00  0.00000000E+00
  0.00000000E+00  0.00000000E+00  0.00000000E+00
  0.00000000E+00  0.00000000E+00  0.00000000E+00
  0.00000000E+00  0.00000000E+00  0.00000000E+00
  0.00000000E+00  0.00000000E+00  0.00000000E+00
  0.00000000E+00  0.00000000E+00  0.00000000E+00
  0.00000000E+00  0.00000000E+00  0.00000000E+00
  0.00000000E+00  0.00000000E+00  0.00000000E+00
  0.00000000E+00  0.00000000E+00  0.00000000E+00
  0.00000000E+00  0.00000000E+00  0.00000000E+00
  0.00000000E+00  0.00000000E+00  0.00000000E+00
  0.00000000E+00  0.00000000E+00  0.00000000E+00
  0.00000000E+00  0.00000000E+00  0.00000000E+00
  0.00000000E+00  0.00000000E+00  0.00000000E+00
  0.00000000E+00  0.00000000E+00  0.00000000E+00
  0.00000000E+00  0.00000000E+00  0.00000000E+00
  0.00000000E+00  0.00000000E+00  0.00000000E+00
  0.00000000E+00  0.00000000E+00  0.00000000E+00
  0.00000000E+00  0.00000000E+00  0.00000000E+00
  0.00000000E+00  0.00000000E+00  0.00000000E+00
  0.00000000E+00  0.00000000E+00  0.00000000E+00
  0.00000000E+00  0.00000000E+00  0.00000000E+00
  0.00000000E+00  0.00000000E+00  0.00000000E+00
  0.00000000E+00  0.00000000E+00  0.00000000E+00
  0.00000000E+00  0.00000000E+00  0.00000000E+00
  0.00000000E+00  0.00000000E+00  0.00000000E+00
  0.00000000E+00  0.00000000E+00  0.00000000E+00
  0.00000000E+00  0.00000000E+00  0.00000000E+00
  0.00000000E+00  0.00000000E+00  0.00000000E+00
  0.00000000E+00  0.00000000E+00  0.00000000E+00
  0.00000000E+00  0.00000000E+00  0.00000000E+00
  0.00000000E+00  0.00000000E+00  0.00000000E+00
  0.00000000E+00  0.00000000E+00  0.00000000E+00
  0.00000000E+00  0.00000000E+00  0.00000000E+00
  0.00000000E+00  0.00000000E+00  0.00000000E+00
  0.00000000E+00  0.00000000E+00  0.00000000E+00
  0.00000000E+00  0.00000000E+00  0.00000000E+00
  0.00000000E+00  0.00000000E+00  0.00000000E+00
  0.00000000E+00  0.00000000E+00  0.00000000E+00
  0.00000000E+00  0.00000000E+00  0.00000000E+00
  0.00000000E+00  0.00000000E+00  0.00000000E+00
  0.00000000E+00  0.00000000E+00  0.00000000E+00
  0.00000000E+00  0.00000000E+00  0.00000000E+00
  0.00000000E+00  0.00000000E+00  0.00000000E+00
  0.00000000E+00  0.00000000E+00  0.00000000E+00
  0.00000000E+00  0.00000000E+00  0.00000000E+00
  0.00000000E+00  0.00000000E+00  0.00000000E+00
  0.00000000E+00  0.00000000E+00  0.00000000E+00
  0.00000000E+00  0.00000000E+00  0.00000000E+00
  0.00000000E+00  0.00000000E+00  0.00000000E+00
  0.00000000E+00  0.00000000E+00  0.00000000E+00
  0.00000000E+00  0.00000000E+00  0.00000000E+00
