# Supplementary material for: Adsorption of Toluene and Water over Cationic-Exchanged Y Zeolites: A DFT Exploration
Source: Molecules. 2021 Sep 9;26(18):5486. doi: 10.3390/molecules26185486 (PMC8466149; doi:10.3390/molecules26185486)
Supplement: Supplementary file 1 [file molecules-26-05486-s001.zip › Structures of Y-toluene and Y-Water/CONTCAR-CuY-Toluene.vasp]

CuY-Toluene                         
   1.00000000000000     
     0.0190993087689705   12.3720073438591829   12.3805784391242106
    12.3590194895712493    0.1027644335416172   12.2972274437571123
    12.5225555197239000   12.4532523479019677   -0.0620664444790032
   C    H    Al   Cu   Si   O 
     7     8    14    14    34    96
Direct
  0.4173322557575045  0.2613498940659649  0.2151773263474331
  0.3614719771016711  0.3561207311267764  0.1834188589043950
  0.3873106236817105  0.2031640582640742  0.3055242292075036
  0.2743824840714842  0.3953036042859401  0.2411804044687839
  0.2988851023675068  0.2397149537784819  0.3668107439995222
  0.2419640566861542  0.3359922753498049  0.3341957081244706
  0.2169394832175356  0.4977415963096223  0.2100024424655022
  0.1810516548141707  0.3689571189585560  0.3839616988043992
  0.3873846371745612  0.4003224757055568  0.1121211622270889
  0.1433582119299899  0.5072818300417697  0.2292282782204642
  0.2178785857458145  0.5360091119629500  0.2435206036474711
  0.2437544765425599  0.5314884930908754  0.1347732475872427
  0.2810832070324940  0.1989977757231831  0.4409759535529031
  0.4856934905310918  0.2338981814405972  0.1679193445545901
  0.4312329867113824  0.1302440075610151  0.3304154006822614
  0.2209468661091491  0.0260313763935484  0.3980930357679986
  0.7856856639003803  0.9543783765875107  0.6054700387272672
  0.6112859684216173  0.1377904335167561  0.7817144926683433
  0.0361711188237261  0.2188459651658332  0.8524061725946447
  0.3908508292045363  0.8561124878702641  0.0368873784395558
  0.1364437923931102  0.9561303992601057  0.7882443898904999
  0.9671235850126246  0.6026986240818329  0.1425886742096181
  0.8498580798352423  0.0324135145185210  0.3922572320829438
  0.2108448464960787  0.8537853763402293  0.3926195335208484
  0.1341559780285018  0.6208777925456912  0.7901733216751496
  0.8735463577133051  0.3821723197179570  0.2099687632550780
  0.6107395164503319  0.7807730889496749  0.1378874538278453
  0.3883939841047681  0.0362465905267255  0.8583114409220012
  0.9561441418188513  0.1517893149512542  0.7774828421917481
  0.9787473989123465  0.9623349771273582  0.9470182410043300
  0.4009321997944331  0.0249998655395722  0.0348735674315161
  0.5897702881067347  0.9624373549738704  0.9697928917887421
  0.0381414750509185  0.0070566584301869  0.4064097418328693
  0.0354637025465524  0.0390806339962593  0.0051188466912579
  0.9722139613646861  0.9545418545056759  0.5946864602798018
  0.1935055225715805  0.2494435102582642  0.3373197789303604
  0.7868138605929530  0.1492663981657934  0.7728587163614299
  0.7740270613622601  0.7723533048209705  0.1416731342989840
  0.1670452635010338  0.7801781494008478  0.7773681073619708
  0.2285235378427014  0.8403124140934792  0.2321963270290998
  0.8511822942917548  0.2241534012782421  0.2288890315448022
  0.2164451551440351  0.2059121847641482  0.8547467324565333
  0.7772965538626617  0.7829795755751885  0.7729201383565281
  0.6092358087649615  0.9669578725335621  0.1343121002226884
  0.1435070310297918  0.6064360677006277  0.9685498039654815
  0.9617712254992856  0.1558348320331686  0.6007762220710444
  0.0302533995678573  0.8500895211656698  0.3920636426778855
  0.8637788612949804  0.3862723789230680  0.0328397262485984
  0.1344362703162747  0.7820638671770506  0.6020009073276156
  0.7909948191536348  0.6072450522418588  0.1308049405894879
  0.2125013851551233  0.3942500776218675  0.8663479628048417
  0.3906622969480831  0.8570210754554202  0.2171902431890967
  0.8665993340477779  0.2104544931510699  0.3882873018010524
  0.9581570082600206  0.7881302817458731  0.1418235955394342
  0.2071869006741883  0.8571880834076963  0.0412912014971440
  0.0445899979113134  0.3862408660557049  0.2091031699314025
  0.6094220252461815  0.7790485026188416  0.9632560180111616
  0.9646422559399633  0.6106012473014775  0.7857287896606789
  0.7802002473572381  0.1468096233118438  0.9587480821373541
  0.8521764314505281  0.0440467620587764  0.2058600091818436
  0.3924778455504292  0.2144756350456739  0.0301707773064576
  0.2149925926065694  0.0319074788355555  0.8512535944095491
  0.0405342410275085  0.3869603649505959  0.8674569025606016
  0.2188104659866165  0.3931215563507013  0.0341884586616263
  0.7904485352609895  0.6073059709958192  0.9611124351338430
  0.1388185945378006  0.7777408607844181  0.9784487351147479
  0.8551948825302781  0.2180122444663760  0.0291909845849308
  0.3929685461133713  0.0363092932389058  0.2100766445360301
  0.6076062252368366  0.9591731134398470  0.7899566476040305
  0.9616628941056120  0.7629936461551013  0.6048260045869204
  0.7841151216343526  0.9712019419885973  0.1313109515675123
  0.1391905634566979  0.9603558320612089  0.6043691909742296
  0.0265850632391740  0.8699258815907183  0.2090561322060036
  0.7965432477477216  0.1263263664726244  0.6057167750311846
  0.3895614863295407  0.2197223237007892  0.8547641811018741
  0.6088364069050819  0.1435390413836753  0.9580924452533405
  0.0362606033324133  0.2122116283154654  0.3909198111664237
  0.2006137501834302  0.0104949390031052  0.7817737642430276
  0.0065032040239249  0.4979954694570200  0.8091750531128915
  0.2216246353934489  0.4999459558937864 -0.0110038960383984
  0.8018879941922122  0.4970020141790941  0.9962868649097008
  0.2063488959376286  0.7761071742214760  0.5031673913759198
  0.9938708585218285  0.2166828716343109  0.7873272600588171
  0.1921927809475382  0.7786164927469839  0.0311022104329703
  0.7882567074479143  0.2109362041108030  0.9948983106978824
  0.5031545186153706 -0.0006343845378063  0.2008277814747279
  0.5044501491763087  0.7835929969711221 -0.0009862611567673
  0.7768270313812234 -0.0009220995325712  0.4995766083164715
  0.8102338364973505  0.4987415483571468  0.1897908411958300
  0.5029982261927008  0.9941196225415295  0.7941719976396969
  0.4973772158037904  0.7959129214965560  0.2067093986980754
 -0.0034710821532873  0.4888147830473336  0.2180417957137029
  0.9951666766990389  0.7756972496213957  0.4952752806999565
  0.1955496306248109  0.5023295799449271  0.8037854887268255
  0.7887492399485329  0.0086673248682537  0.1951427763286085
  0.2244031274375926  0.9782749062520762  0.5109195402965230
  0.9926658531437101  0.8038400607539875  0.2016160479190320
  0.8090432240799432  0.1926480251422949  0.4980305365486125
  0.4962007748065816  0.2103270855610351  0.7936600505881156
  0.5008639619010425  0.2100308207278277  0.9889652180509728
  0.9775335773170888  0.2239896824444965  0.4926863015881394
  0.1516769413599669  0.1403006283840047  0.8547498147982495
  0.1506336067452040  0.3489394205746431  0.8626790649239495
  0.1556279050481478  0.3667166309789348  0.1428107835291624
  0.8504739030332108  0.6424671594522556  0.8484768014523244
  0.1421132487154044  0.8340250066090131  0.3562854547342382
  0.8355481726680561  0.1591306799864814  0.8504101308646627
  0.1592327961022513  0.8420890283572582  0.8716803368263035
  0.8384860380758193  0.1551666355418518  0.1403698001659037
  0.3675213496902255  0.1438797605260260  0.1367516107202365
  0.3522505984418411  0.8454637086860367  0.1557118669074524
  0.8565993404575104  0.1461625284156078  0.3520069215536866
  0.8512457551905248  0.3473350712201094  0.1427502659160119
  0.6466781339253292  0.8425924412433524  0.8514079549468443
  0.6492168417061678  0.8570455397876583  0.1435562282049593
  0.8519863134531480  0.6492150059523787  0.1395969687385278
  0.8541583266245427  0.8312533040277987  0.6405801860598875
  0.1533380092076347  0.6553402999796153  0.8579467303069014
  0.8493915625031353  0.8602468751891921  0.1448803848589919
  0.0978907880071959  0.8886667824133726  0.6103722424022395
  0.1357599706981994  0.8634598892283170  0.1466455832314841
  0.8594229164471638  0.1388483124684597  0.6434005943561011
  0.3499938585889951  0.1587967100080444  0.8447573258678366
  0.6512794376860610  0.1504088532905735  0.8504561686956642
  0.1453597189395655  0.1456644683668078  0.3806795791195293
  0.1684698283556849  0.9628114914493021  0.9648191497960862
  0.9746817939020961  0.3699439222374384  0.9765350543701296
  0.1817480758430586  0.3775588957516637  0.9762426005558176
  0.8260054330062898  0.6243075475596508  0.0185233239143876
  0.1666822955926513  0.9725497950854117  0.3862852860857354
  0.0165535271868744  0.0269985689833189  0.8159897656833243
  0.0218824841920002  0.8267708162241534  0.0299829593834534
  0.9657555354862114  0.1738571030995945  0.9742946845109668
  0.3819440215262698  0.9733660885261831  0.1716197704469882
  0.3774053813245365  0.9763364242550371  0.9765712716748887
  0.9696446031859173  0.9598161672577606  0.3893655974538660
  0.9928399635633766  0.3584031949718147  0.1776211874411888
  0.6171632240197656  0.0175362569605604  0.8343897576171700
  0.6218175168378849  0.8230706948201271  0.0189457627905434
  0.0396766648285117  0.6049523280904632  0.0302066100322426
  0.0296974269369478  0.7934277088301831  0.6142426414694148
  0.0173882842693163  0.6460918049885195  0.8074926178769114
  0.8235689086060580  0.0326486165257640  0.0203505363800012
  0.0456094401419657  0.0544431308687549  0.6060325562580682
  0.9646691187082510  0.9816789840757816  0.1646107984077204
  0.8422656460574519  0.0142416445558812  0.6128068062715484
  0.3790006071988884  0.1774457074399353  0.9688835706315774
  0.6149480242404539  0.0309562160645422  0.0235840792771351
  0.9814218074980554  0.1703553017474125  0.3745597061105405
  0.3207274892523083  0.0118744842843412  0.8332150312509925
  0.0351892811044172  0.3286218152868031  0.8256020989448861
  0.3270153459533017  0.3216253960242996  0.0254235384094716
  0.6811889319972557  0.6710810179128135  0.9710083723411651
  0.3256512669459575  0.8326319539565039  0.3225429937162391
  0.9537744698239742  0.2000948685559184  0.6645884828240384
  0.1679551552372174  0.6684695197118775  0.9941812442218112
  0.8275378187366872  0.3264629129814515  0.0168999225906998
  0.3286834462736762  0.0288617596051077  0.3138703499230595
  0.3115554851138349  0.8280408395920593  0.0323476111149373
  0.8256687067084414  0.0299834449232889  0.3099706574057701
  0.8331119853997584  0.3190271028428178  0.3281568357706924
  0.6784391507643233  0.9698061755182900  0.6878863520380859
  0.6818866637608425  0.6662085513811740  0.1667825607336130
  0.9686313895214274  0.6818256850411709  0.1751823987760092
  0.9683597890176856  0.6556881280559475  0.6765411694114508
  0.1755953279770095  0.7001379450746705  0.6828485025271988
  0.6760854158439741  0.9843903654534815  0.1590032072932974
  0.1652142428780962  0.9152786985820244  0.6987849042849491
  0.0126941522191804  0.8366725165380571  0.3172541924693035
  0.6906041947765672  0.1562982682510627  0.6704891238424717
  0.3218179241858514  0.3294490164702185  0.8313713639782147
  0.6695626437153865  0.1701010121394912  0.9818748208603150
  0.0499846689642119  0.3124308652460047  0.3151577881866203
 
  0.00000000E+00  0.00000000E+00  0.00000000E+00
  0.00000000E+00  0.00000000E+00  0.00000000E+00
  0.00000000E+00  0.00000000E+00  0.00000000E+00
  0.00000000E+00  0.00000000E+00  0.00000000E+00
  0.00000000E+00  0.00000000E+00  0.00000000E+00
  0.00000000E+00  0.00000000E+00  0.00000000E+00
  0.00000000E+00  0.00000000E+00  0.00000000E+00
  0.00000000E+00  0.00000000E+00  0.00000000E+00
  0.00000000E+00  0.00000000E+00  0.00000000E+00
  0.00000000E+00  0.00000000E+00  0.00000000E+00
  0.00000000E+00  0.00000000E+00  0.00000000E+00
  0.00000000E+00  0.00000000E+00  0.00000000E+00
  0.00000000E+00  0.00000000E+00  0.00000000E+00
  0.00000000E+00  0.00000000E+00  0.00000000E+00
  0.00000000E+00  0.00000000E+00  0.00000000E+00
  0.00000000E+00  0.00000000E+00  0.00000000E+00
  0.00000000E+00  0.00000000E+00  0.00000000E+00
  0.00000000E+00  0.00000000E+00  0.00000000E+00
  0.00000000E+00  0.00000000E+00  0.00000000E+00
  0.00000000E+00  0.00000000E+00  0.00000000E+00
  0.00000000E+00  0.00000000E+00  0.00000000E+00
  0.00000000E+00  0.00000000E+00  0.00000000E+00
  0.00000000E+00  0.00000000E+00  0.00000000E+00
  0.00000000E+00  0.00000000E+00  0.00000000E+00
  0.00000000E+00  0.00000000E+00  0.00000000E+00
  0.00000000E+00  0.00000000E+00  0.00000000E+00
  0.00000000E+00  0.00000000E+00  0.00000000E+00
  0.00000000E+00  0.00000000E+00  0.00000000E+00
  0.00000000E+00  0.00000000E+00  0.00000000E+00
  0.00000000E+00  0.00000000E+00  0.00000000E+00
  0.00000000E+00  0.00000000E+00  0.00000000E+00
  0.00000000E+00  0.00000000E+00  0.00000000E+00
  0.00000000E+00  0.00000000E+00  0.00000000E+00
  0.00000000E+00  0.00000000E+00  0.00000000E+00
  0.00000000E+00  0.00000000E+00  0.00000000E+00
  0.00000000E+00  0.00000000E+00  0.00000000E+00
  0.00000000E+00  0.00000000E+00  0.00000000E+00
  0.00000000E+00  0.00000000E+00  0.00000000E+00
  0.00000000E+00  0.00000000E+00  0.00000000E+00
  0.00000000E+00  0.00000000E+00  0.00000000E+00
  0.00000000E+00  0.00000000E+00  0.00000000E+00
  0.00000000E+00  0.00000000E+00  0.00000000E+00
  0.00000000E+00  0.00000000E+00  0.00000000E+00
  0.00000000E+00  0.00000000E+00  0.00000000E+00
  0.00000000E+00  0.00000000E+00  0.00000000E+00
  0.00000000E+00  0.00000000E+00  0.00000000E+00
  0.00000000E+00  0.00000000E+00  0.00000000E+00
  0.00000000E+00  0.00000000E+00  0.00000000E+00
  0.00000000E+00  0.00000000E+00  0.00000000E+00
  0.00000000E+00  0.00000000E+00  0.00000000E+00
  0.00000000E+00  0.00000000E+00  0.00000000E+00
  0.00000000E+00  0.00000000E+00  0.00000000E+00
  0.00000000E+00  0.00000000E+00  0.00000000E+00
  0.00000000E+00  0.00000000E+00  0.00000000E+00
  0.00000000E+00  0.00000000E+00  0.00000000E+00
  0.00000000E+00  0.00000000E+00  0.00000000E+00
  0.00000000E+00  0.00000000E+00  0.00000000E+00
  0.00000000E+00  0.00000000E+00  0.00000000E+00
  0.00000000E+00  0.00000000E+00  0.00000000E+00
  0.00000000E+00  0.00000000E+00  0.00000000E+00
  0.00000000E+00  0.00000000E+00  0.00000000E+00
  0.00000000E+00  0.00000000E+00  0.00000000E+00
  0.00000000E+00  0.00000000E+00  0.00000000E+00
  0.00000000E+00  0.00000000E+00  0.00000000E+00
  0.00000000E+00  0.00000000E+00  0.00000000E+00
  0.00000000E+00  0.00000000E+00  0.00000000E+00
  0.00000000E+00  0.00000000E+00  0.00000000E+00
  0.00000000E+00  0.00000000E+00  0.00000000E+00
  0.00000000E+00  0.00000000E+00  0.00000000E+00
  0.00000000E+00  0.00000000E+00  0.00000000E+00
  0.00000000E+00  0.00000000E+00  0.00000000E+00
  0.00000000E+00  0.00000000E+00  0.00000000E+00
  0.00000000E+00  0.00000000E+00  0.00000000E+00
  0.00000000E+00  0.00000000E+00  0.00000000E+00
  0.00000000E+00  0.00000000E+00  0.00000000E+00
  0.00000000E+00  0.00000000E+00  0.00000000E+00
  0.00000000E+00  0.00000000E+00  0.00000000E+00
  0.00000000E+00  0.00000000E+00  0.00000000E+00
  0.00000000E+00  0.00000000E+00  0.00000000E+00
  0.00000000E+00  0.00000000E+00  0.00000000E+00
  0.00000000E+00  0.00000000E+00  0.00000000E+00
  0.00000000E+00  0.00000000E+00  0.00000000E+00
  0.00000000E+00  0.00000000E+00  0.00000000E+00
  0.00000000E+00  0.00000000E+00  0.00000000E+00
  0.00000000E+00  0.00000000E+00  0.00000000E+00
  0.00000000E+00  0.00000000E+00  0.00000000E+00
  0.00000000E+00  0.00000000E+00  0.00000000E+00
  0.00000000E+00  0.00000000E+00  0.00000000E+00
  0.00000000E+00  0.00000000E+00  0.00000000E+00
  0.00000000E+00  0.00000000E+00  0.00000000E+00
  0.00000000E+00  0.00000000E+00  0.00000000E+00
  0.00000000E+00  0.00000000E+00  0.00000000E+00
  0.00000000E+00  0.00000000E+00  0.00000000E+00
  0.00000000E+00  0.00000000E+00  0.00000000E+00
  0.00000000E+00  0.00000000E+00  0.00000000E+00
  0.00000000E+00  0.00000000E+00  0.00000000E+00
  0.00000000E+00  0.00000000E+00  0.00000000E+00
  0.00000000E+00  0.00000000E+00  0.00000000E+00
  0.00000000E+00  0.00000000E+00  0.00000000E+00
  0.00000000E+00  0.00000000E+00  0.00000000E+00
  0.00000000E+00  0.00000000E+00  0.00000000E+00
  0.00000000E+00  0.00000000E+00  0.00000000E+00
  0.00000000E+00  0.00000000E+00  0.00000000E+00
  0.00000000E+00  0.00000000E+00  0.00000000E+00
  0.00000000E+00  0.00000000E+00  0.00000000E+00
  0.00000000E+00  0.00000000E+00  0.00000000E+00
  0.00000000E+00  0.00000000E+00  0.00000000E+00
  0.00000000E+00  0.00000000E+00  0.00000000E+00
  0.00000000E+00  0.00000000E+00  0.00000000E+00
  0.00000000E+00  0.00000000E+00  0.00000000E+00
  0.00000000E+00  0.00000000E+00  0.00000000E+00
  0.00000000E+00  0.00000000E+00  0.00000000E+00
  0.00000000E+00  0.00000000E+00  0.00000000E+00
  0.00000000E+00  0.00000000E+00  0.00000000E+00
  0.00000000E+00  0.00000000E+00  0.00000000E+00
  0.00000000E+00  0.00000000E+00  0.00000000E+00
  0.00000000E+00  0.00000000E+00  0.00000000E+00
  0.00000000E+00  0.00000000E+00  0.00000000E+00
  0.00000000E+00  0.00000000E+00  0.00000000E+00
  0.00000000E+00  0.00000000E+00  0.00000000E+00
  0.00000000E+00  0.00000000E+00  0.00000000E+00
  0.00000000E+00  0.00000000E+00  0.00000000E+00
  0.00000000E+00  0.00000000E+00  0.00000000E+00
  0.00000000E+00  0.00000000E+00  0.00000000E+00
  0.00000000E+00  0.00000000E+00  0.00000000E+00
  0.00000000E+00  0.00000000E+00  0.00000000E+00
  0.00000000E+00  0.00000000E+00  0.00000000E+00
  0.00000000E+00  0.00000000E+00  0.00000000E+00
  0.00000000E+00  0.00000000E+00  0.00000000E+00
  0.00000000E+00  0.00000000E+00  0.00000000E+00
  0.00000000E+00  0.00000000E+00  0.00000000E+00
  0.00000000E+00  0.00000000E+00  0.00000000E+00
  0.00000000E+00  0.00000000E+00  0.00000000E+00
  0.00000000E+00  0.00000000E+00  0.00000000E+00
  0.00000000E+00  0.00000000E+00  0.00000000E+00
  0.00000000E+00  0.00000000E+00  0.00000000E+00
  0.00000000E+00  0.00000000E+00  0.00000000E+00
  0.00000000E+00  0.00000000E+00  0.00000000E+00
  0.00000000E+00  0.00000000E+00  0.00000000E+00
  0.00000000E+00  0.00000000E+00  0.00000000E+00
  0.00000000E+00  0.00000000E+00  0.00000000E+00
  0.00000000E+00  0.00000000E+00  0.00000000E+00
  0.00000000E+00  0.00000000E+00  0.00000000E+00
  0.00000000E+00  0.00000000E+00  0.00000000E+00
  0.00000000E+00  0.00000000E+00  0.00000000E+00
  0.00000000E+00  0.00000000E+00  0.00000000E+00
  0.00000000E+00  0.00000000E+00  0.00000000E+00
  0.00000000E+00  0.00000000E+00  0.00000000E+00
  0.00000000E+00  0.00000000E+00  0.00000000E+00
  0.00000000E+00  0.00000000E+00  0.00000000E+00
  0.00000000E+00  0.00000000E+00  0.00000000E+00
  0.00000000E+00  0.00000000E+00  0.00000000E+00
  0.00000000E+00  0.00000000E+00  0.00000000E+00
  0.00000000E+00  0.00000000E+00  0.00000000E+00
  0.00000000E+00  0.00000000E+00  0.00000000E+00
  0.00000000E+00  0.00000000E+00  0.00000000E+00
  0.00000000E+00  0.00000000E+00  0.00000000E+00
  0.00000000E+00  0.00000000E+00  0.00000000E+00
  0.00000000E+00  0.00000000E+00  0.00000000E+00
  0.00000000E+00  0.00000000E+00  0.00000000E+00
  0.00000000E+00  0.00000000E+00  0.00000000E+00
  0.00000000E+00  0.00000000E+00  0.00000000E+00
  0.00000000E+00  0.00000000E+00  0.00000000E+00
  0.00000000E+00  0.00000000E+00  0.00000000E+00
  0.00000000E+00  0.00000000E+00  0.00000000E+00
  0.00000000E+00  0.00000000E+00  0.00000000E+00
  0.00000000E+00  0.00000000E+00  0.00000000E+00
  0.00000000E+00  0.00000000E+00  0.00000000E+00
  0.00000000E+00  0.00000000E+00  0.00000000E+00
  0.00000000E+00  0.00000000E+00  0.00000000E+00
  0.00000000E+00  0.00000000E+00  0.00000000E+00
  0.00000000E+00  0.00000000E+00  0.00000000E+00
  0.00000000E+00  0.00000000E+00  0.00000000E+00
