# Supplementary material for: Adsorption of Toluene and Water over Cationic-Exchanged Y Zeolites: A DFT Exploration
Source: Molecules. 2021 Sep 9;26(18):5486. doi: 10.3390/molecules26185486 (PMC8466149; doi:10.3390/molecules26185486)
Supplement: Supplementary file 1 [file molecules-26-05486-s001.zip › Structures of Y-toluene and Y-Water/CONTCAR-KY-H2O.vasp]

KY-H2O                          
   1.00000000000000     
     0.0074151900913706   12.5296229874484464   12.5276668165026273
    12.3246232262190709    0.2747098445117810   12.2632475202260824
    12.6373465215248082   12.5789171719774160   -0.0418200933556346
   H    O    Al   K    Si   O 
     2     1    14    14    34    96
Direct
  0.1472430678906990  0.2210201003401776  0.4861132033558629
  0.2241363707981966  0.1247318143185331  0.4824557605607636
  0.2141062205571979  0.1931648218237349  0.4594626683018502
  0.2201057170795076  0.0333466042624715  0.3891498776032957
  0.7808391240754504  0.9647661055135911  0.6025409923063845
  0.6096952083968367  0.1496947373820691  0.7796894297434678
  0.0327213834882014  0.2310695101145053  0.8402836726877922
  0.3971961380067666  0.8468517879044113  0.0375600240196942
  0.1414593733577139  0.9640741909042283  0.7850583126737710
  0.9653625500980839  0.6114989325924761  0.1405513182278547
  0.8527661023381240  0.0374543661290857  0.3914678532087080
  0.2224458822092441  0.8444136558425642  0.3931496957981236
  0.1336029114206831  0.6212551128344833  0.7958133233345478
  0.8809221873175287  0.3831805322503907  0.2031058566209771
  0.6110883231485733  0.7719891232463943  0.1467982826192222
  0.3930733748542182  0.0391752423463311  0.8529416468341134
  0.9590889355321919  0.1572375419008783  0.7762377103139126
  0.9386209896549783  0.9247960621427392  0.9284729690902811
  0.3066591972763343  0.0560023725372241  0.0708272565821562
  0.7060567628949522  0.9171650804760725  0.9346298252594385
  0.0609729865240288  0.0794591855519691  0.2999167317994179
  0.0688282848050306  0.0928936584195064  0.0474280884975778
  0.9380450391502825  0.9267108448131289  0.6896296015765362
  0.2570294642881680  0.2509360684655721  0.2715275706141762
  0.7480456825824409  0.2698041920769634  0.7341055605974185
  0.7496060762297874  0.7261035843842197  0.2601308166394469
  0.2663661632610438  0.7493628700722367  0.7411417422724143
  0.2670163033885420  0.7314829693910136  0.2555229634985856
  0.7384519399744151  0.2639024881025988  0.2613746402071514
  0.2521822202809469  0.2527664388547349  0.7426214138163844
  0.7445374018940011  0.7500768613181319  0.7412366564994686
  0.6134584981725655  0.9613060067512534  0.1434097976299010
  0.1561505781158241  0.6063877753556306  0.9671915439574621
  0.9651149467596847  0.1524745360996019  0.6007557077564442
  0.0363354579023693  0.8495514404518376  0.3918351818384432
  0.8613163338327955  0.3901316760963753  0.0352037621680836
  0.1539064662618218  0.7780086138618013  0.6015270267270442
  0.8005961327914679  0.6176054667662708  0.1203648874176260
  0.2094802533578262  0.3903021596110868  0.8773745129753514
  0.4019381257499360  0.8385485176953125  0.2259042865014242
  0.8518075098269290  0.2275348961947720  0.3926015669543236
  0.9656942880032900  0.7827520109865345  0.1473993062581536
  0.2163033640245526  0.8569571333067982  0.0400043555921508
  0.0397738610601130  0.3892645385777194  0.2177351558388324
  0.6034491547174486  0.7766096303520365  0.9659785376666008
  0.9690261559855502  0.6165289185852657  0.7847466600215360
  0.7759521564123233  0.1580194195294279  0.9610606859553242
  0.8509339724695357  0.0471290468236777  0.2106248269197844
  0.3968146839417654  0.2132589790794807  0.0370499525217738
  0.2186630955016683  0.0370829134498940  0.8518668884666533
  0.0445095681229035  0.3916412380430436  0.8599722335912104
  0.2203565225124787  0.3899059120952000  0.0441172992391450
  0.7892452133093802  0.6138200739865347  0.9572459393687280
  0.1486527842369874  0.7771589862590023  0.9722327567311749
  0.8495354630165035  0.2307867085816121  0.0241329763889437
  0.4008325134816459  0.0261629397091658  0.2217750321166736
  0.6079179949897900  0.9645505539847775  0.7817856010965224
  0.9721031785245055  0.7772688719016503  0.6007258868765837
  0.7843608615347342  0.9717646058656693  0.1398139268590896
  0.1455271392905877  0.9674652651709130  0.6044381103061564
  0.0309908516913611  0.8625189441492197  0.2159725252100465
  0.7808918895312226  0.1529745918700573  0.5996702071166493
  0.3926731247926363  0.2245908049976439  0.8559820817662378
  0.6078729275797246  0.1487455661906394  0.9645227081247050
  0.0371893991405064  0.2223762023843286  0.3923365870241400
  0.2162537598210236  0.9936620025653126  0.7928703633939786
  0.0213457970492926  0.5040872322892460  0.7975834546359011
  0.2285568388047529  0.4951550021145312  0.9918520328167389
  0.7972337009995638  0.5024215816976867  0.0070384300998939
  0.2282144198435535  0.7733866981401633  0.5039262458799694
  0.9938203881032504  0.2378996646537367  0.7667313427564947
  0.2072712004800401  0.7884476957836671  0.0105539897136921
  0.7753354929158434  0.2269430107731223  0.9981021758720473
  0.5089348446525281  0.9958141739175441  0.2123917121004902
  0.5057531572318470  0.7671389431829970  0.9979544173691598
  0.7781272263080203  0.9976434469657313  0.4960408638472159
  0.8336618469202289  0.5045692009583668  0.1651071226260274
  0.5048872234537634  0.0085145249721840  0.7786504019902475
  0.5052724528004933  0.7730283276004104  0.2297294219847644
  0.9827256759734403  0.4961226220266515  0.2169168478820280
  0.9977905778066188  0.7792029646672474  0.4977659735846288
  0.1878002149450443  0.5001343591036320  0.8188307397198245
  0.7870902686032274  0.0068140665985240  0.2068249491111795
  0.2111397765718556  0.0080987793345353  0.5016564294730540
  0.9967299765608116  0.7949214266237203  0.2115079640104717
  0.7771579147286445  0.2258801992490327  0.4955297438373921
  0.4952934333556270  0.2249918454205131  0.7899899469685240
  0.5004113449800333  0.2146880041428839  0.0010305504897369
  0.0128222960368932  0.2163255255727329  0.4963794826293508
  0.1350538850885196  0.1370277724691718  0.8607439795267127
  0.1426856736425000  0.3487493520901406  0.8798398505483969
  0.1500050479226109  0.3742458876196854  0.1496844475316149
  0.8593743620253277  0.6337717008349245  0.8502346364442809
  0.1417567612386616  0.8360633776165542  0.3682792844855252
  0.8447753392900247  0.1586967998205189  0.8598888478441131
  0.1424418227693200  0.8487780034323894  0.8710293747782998
  0.8532468455047698  0.1488948083971564  0.1266174779736751
  0.3776812136714864  0.1275318740912982  0.1354450122956171
  0.3786075940535860  0.8489843685508233  0.1432333770034274
  0.8634826351399254  0.1455257790874678  0.3648284179321711
  0.8689702999905394  0.3432882419782320  0.1369424786917520
  0.6290855884166087  0.8584987496541752  0.8648238104846298
  0.6444335549982135  0.8593399891833213  0.1381626469111588
  0.8616851273574296  0.6652129659146965  0.1166943985986478
  0.8732299000633993  0.8555213190861191  0.6318467391038942
  0.1546448071282245  0.6500749826832414  0.8631273564780899
  0.8667798522066367  0.8702076378578278  0.1341255524082849
  0.1338713855049537  0.8705780806282626  0.6226233955528275
  0.1303098090527645  0.8698431740628196  0.1374362672134151
  0.8695536795711820  0.1495945931774640  0.6113417807832922
  0.3593913821010030  0.1535463312768294  0.8567894328850014
  0.6400935022201124  0.1453640677063288  0.8643635869364029
  0.1356990878586970  0.1466384761149899  0.3564868576509463
  0.2008000632617696  0.9641909548632814  0.9637334546684895
  0.9645969118156754  0.3763472459794377  0.9604498911201680
  0.1934871970044379  0.3645106709309186  0.9862202300629865
  0.8096753792235616  0.6494638940517529  0.0111967595901988
  0.1949051370444041  0.9632784149609435  0.3697555160556658
  0.0266252309380381  0.0372483424280312  0.8065423560492815
  0.0400396214909713  0.7992864329456526  0.0430429926007673
  0.9526978340848669  0.2086566546025805  0.9547129338867760
  0.3874212501470141  0.9507241646150700  0.2053019307320786
  0.3775684971420092  0.9636448117191365  0.9656950669667451
  0.9698512200952676  0.9599258937809475  0.3727559032179106
  0.9976304078465509  0.3444655890325993  0.1933287203247396
  0.6300165967217493  0.0310542590492628  0.8033797547274599
  0.6136826939141287  0.8013340297488211  0.0361384022291795
  0.0547925478049619  0.6146773913827407  0.0387472018684471
  0.0502899435080912  0.7982718569697058  0.6043189899181510
  0.0162558859755086  0.6561685307038635  0.8083019785547862
  0.8022511730578711  0.0462456225808516  0.0337064325258763
  0.0363894546781615  0.0415851786642270  0.6212913895721385
  0.9591696780868423  0.9731078828571731  0.1909204238462072
  0.8022772196122541  0.0444571675438313  0.6168827621275284
  0.3827319464720285  0.1939875963831456  0.9656451354674509
  0.6244447693605283  0.0381546670569070  0.0374391156783584
  0.9551183871596194  0.2035711798230058  0.3930212217171488
  0.3149873663733836  0.0553186035425976  0.8091122596184207
  0.0573715913494991  0.3328870535363383  0.8062281057217644
  0.3228984901150312  0.3129814730153451  0.0547894178527156
  0.6855471169843742  0.6765388335325597  0.9486410566535075
  0.3288687373556963  0.7964238166362818  0.3201216488972820
  0.9374853903045632  0.1980610785049096  0.6728588904477012
  0.1986097437908600  0.6674980825785258  0.9738429239884985
  0.8086407533389203  0.3339611975956623  0.0353853042442259
  0.3297962237014458  0.0472430409911945  0.3154152065899375
  0.3099620592237459  0.8061380052884383  0.0645878359714290
  0.8119789287520492  0.0643632177017704  0.3045538113510217
  0.8180455297890024  0.3299177632772783  0.3173030463246311
  0.6827947012491665  0.9396476876268296  0.6899012918651055
  0.6951458364633454  0.6640030278082135  0.1800338211022764
  0.9493654867049268  0.6838249565809260  0.1941364799759355
  0.9662223370021900  0.6721743128228598  0.6777322749050898
  0.1870707751144797  0.6852104170927754  0.6840037262609477
  0.6855267781600336  0.9566798612606803  0.1803294181899618
  0.1848992737908834  0.9433340077353256  0.6811985237000338
  0.0400003326128620  0.8147528585824776  0.3180396830135337
  0.6884557129836403  0.1958217129436078  0.6749690107910806
  0.3166868692046653  0.3320291299528341  0.8289041313232169
  0.6691683572622850  0.1937924775282550  0.9648140380129642
  0.0464163561853501  0.3267084810626178  0.3233562621050326
 
  0.00000000E+00  0.00000000E+00  0.00000000E+00
  0.00000000E+00  0.00000000E+00  0.00000000E+00
  0.00000000E+00  0.00000000E+00  0.00000000E+00
  0.00000000E+00  0.00000000E+00  0.00000000E+00
  0.00000000E+00  0.00000000E+00  0.00000000E+00
  0.00000000E+00  0.00000000E+00  0.00000000E+00
  0.00000000E+00  0.00000000E+00  0.00000000E+00
  0.00000000E+00  0.00000000E+00  0.00000000E+00
  0.00000000E+00  0.00000000E+00  0.00000000E+00
  0.00000000E+00  0.00000000E+00  0.00000000E+00
  0.00000000E+00  0.00000000E+00  0.00000000E+00
  0.00000000E+00  0.00000000E+00  0.00000000E+00
  0.00000000E+00  0.00000000E+00  0.00000000E+00
  0.00000000E+00  0.00000000E+00  0.00000000E+00
  0.00000000E+00  0.00000000E+00  0.00000000E+00
  0.00000000E+00  0.00000000E+00  0.00000000E+00
  0.00000000E+00  0.00000000E+00  0.00000000E+00
  0.00000000E+00  0.00000000E+00  0.00000000E+00
  0.00000000E+00  0.00000000E+00  0.00000000E+00
  0.00000000E+00  0.00000000E+00  0.00000000E+00
  0.00000000E+00  0.00000000E+00  0.00000000E+00
  0.00000000E+00  0.00000000E+00  0.00000000E+00
  0.00000000E+00  0.00000000E+00  0.00000000E+00
  0.00000000E+00  0.00000000E+00  0.00000000E+00
  0.00000000E+00  0.00000000E+00  0.00000000E+00
  0.00000000E+00  0.00000000E+00  0.00000000E+00
  0.00000000E+00  0.00000000E+00  0.00000000E+00
  0.00000000E+00  0.00000000E+00  0.00000000E+00
  0.00000000E+00  0.00000000E+00  0.00000000E+00
  0.00000000E+00  0.00000000E+00  0.00000000E+00
  0.00000000E+00  0.00000000E+00  0.00000000E+00
  0.00000000E+00  0.00000000E+00  0.00000000E+00
  0.00000000E+00  0.00000000E+00  0.00000000E+00
  0.00000000E+00  0.00000000E+00  0.00000000E+00
  0.00000000E+00  0.00000000E+00  0.00000000E+00
  0.00000000E+00  0.00000000E+00  0.00000000E+00
  0.00000000E+00  0.00000000E+00  0.00000000E+00
  0.00000000E+00  0.00000000E+00  0.00000000E+00
  0.00000000E+00  0.00000000E+00  0.00000000E+00
  0.00000000E+00  0.00000000E+00  0.00000000E+00
  0.00000000E+00  0.00000000E+00  0.00000000E+00
  0.00000000E+00  0.00000000E+00  0.00000000E+00
  0.00000000E+00  0.00000000E+00  0.00000000E+00
  0.00000000E+00  0.00000000E+00  0.00000000E+00
  0.00000000E+00  0.00000000E+00  0.00000000E+00
  0.00000000E+00  0.00000000E+00  0.00000000E+00
  0.00000000E+00  0.00000000E+00  0.00000000E+00
  0.00000000E+00  0.00000000E+00  0.00000000E+00
  0.00000000E+00  0.00000000E+00  0.00000000E+00
  0.00000000E+00  0.00000000E+00  0.00000000E+00
  0.00000000E+00  0.00000000E+00  0.00000000E+00
  0.00000000E+00  0.00000000E+00  0.00000000E+00
  0.00000000E+00  0.00000000E+00  0.00000000E+00
  0.00000000E+00  0.00000000E+00  0.00000000E+00
  0.00000000E+00  0.00000000E+00  0.00000000E+00
  0.00000000E+00  0.00000000E+00  0.00000000E+00
  0.00000000E+00  0.00000000E+00  0.00000000E+00
  0.00000000E+00  0.00000000E+00  0.00000000E+00
  0.00000000E+00  0.00000000E+00  0.00000000E+00
  0.00000000E+00  0.00000000E+00  0.00000000E+00
  0.00000000E+00  0.00000000E+00  0.00000000E+00
  0.00000000E+00  0.00000000E+00  0.00000000E+00
  0.00000000E+00  0.00000000E+00  0.00000000E+00
  0.00000000E+00  0.00000000E+00  0.00000000E+00
  0.00000000E+00  0.00000000E+00  0.00000000E+00
  0.00000000E+00  0.00000000E+00  0.00000000E+00
  0.00000000E+00  0.00000000E+00  0.00000000E+00
  0.00000000E+00  0.00000000E+00  0.00000000E+00
  0.00000000E+00  0.00000000E+00  0.00000000E+00
  0.00000000E+00  0.00000000E+00  0.00000000E+00
  0.00000000E+00  0.00000000E+00  0.00000000E+00
  0.00000000E+00  0.00000000E+00  0.00000000E+00
  0.00000000E+00  0.00000000E+00  0.00000000E+00
  0.00000000E+00  0.00000000E+00  0.00000000E+00
  0.00000000E+00  0.00000000E+00  0.00000000E+00
  0.00000000E+00  0.00000000E+00  0.00000000E+00
  0.00000000E+00  0.00000000E+00  0.00000000E+00
  0.00000000E+00  0.00000000E+00  0.00000000E+00
  0.00000000E+00  0.00000000E+00  0.00000000E+00
  0.00000000E+00  0.00000000E+00  0.00000000E+00
  0.00000000E+00  0.00000000E+00  0.00000000E+00
  0.00000000E+00  0.00000000E+00  0.00000000E+00
  0.00000000E+00  0.00000000E+00  0.00000000E+00
  0.00000000E+00  0.00000000E+00  0.00000000E+00
  0.00000000E+00  0.00000000E+00  0.00000000E+00
  0.00000000E+00  0.00000000E+00  0.00000000E+00
  0.00000000E+00  0.00000000E+00  0.00000000E+00
  0.00000000E+00  0.00000000E+00  0.00000000E+00
  0.00000000E+00  0.00000000E+00  0.00000000E+00
  0.00000000E+00  0.00000000E+00  0.00000000E+00
  0.00000000E+00  0.00000000E+00  0.00000000E+00
  0.00000000E+00  0.00000000E+00  0.00000000E+00
  0.00000000E+00  0.00000000E+00  0.00000000E+00
  0.00000000E+00  0.00000000E+00  0.00000000E+00
  0.00000000E+00  0.00000000E+00  0.00000000E+00
  0.00000000E+00  0.00000000E+00  0.00000000E+00
  0.00000000E+00  0.00000000E+00  0.00000000E+00
  0.00000000E+00  0.00000000E+00  0.00000000E+00
  0.00000000E+00  0.00000000E+00  0.00000000E+00
  0.00000000E+00  0.00000000E+00  0.00000000E+00
  0.00000000E+00  0.00000000E+00  0.00000000E+00
  0.00000000E+00  0.00000000E+00  0.00000000E+00
  0.00000000E+00  0.00000000E+00  0.00000000E+00
  0.00000000E+00  0.00000000E+00  0.00000000E+00
  0.00000000E+00  0.00000000E+00  0.00000000E+00
  0.00000000E+00  0.00000000E+00  0.00000000E+00
  0.00000000E+00  0.00000000E+00  0.00000000E+00
  0.00000000E+00  0.00000000E+00  0.00000000E+00
  0.00000000E+00  0.00000000E+00  0.00000000E+00
  0.00000000E+00  0.00000000E+00  0.00000000E+00
  0.00000000E+00  0.00000000E+00  0.00000000E+00
  0.00000000E+00  0.00000000E+00  0.00000000E+00
  0.00000000E+00  0.00000000E+00  0.00000000E+00
  0.00000000E+00  0.00000000E+00  0.00000000E+00
  0.00000000E+00  0.00000000E+00  0.00000000E+00
  0.00000000E+00  0.00000000E+00  0.00000000E+00
  0.00000000E+00  0.00000000E+00  0.00000000E+00
  0.00000000E+00  0.00000000E+00  0.00000000E+00
  0.00000000E+00  0.00000000E+00  0.00000000E+00
  0.00000000E+00  0.00000000E+00  0.00000000E+00
  0.00000000E+00  0.00000000E+00  0.00000000E+00
  0.00000000E+00  0.00000000E+00  0.00000000E+00
  0.00000000E+00  0.00000000E+00  0.00000000E+00
  0.00000000E+00  0.00000000E+00  0.00000000E+00
  0.00000000E+00  0.00000000E+00  0.00000000E+00
  0.00000000E+00  0.00000000E+00  0.00000000E+00
  0.00000000E+00  0.00000000E+00  0.00000000E+00
  0.00000000E+00  0.00000000E+00  0.00000000E+00
  0.00000000E+00  0.00000000E+00  0.00000000E+00
  0.00000000E+00  0.00000000E+00  0.00000000E+00
  0.00000000E+00  0.00000000E+00  0.00000000E+00
  0.00000000E+00  0.00000000E+00  0.00000000E+00
  0.00000000E+00  0.00000000E+00  0.00000000E+00
  0.00000000E+00  0.00000000E+00  0.00000000E+00
  0.00000000E+00  0.00000000E+00  0.00000000E+00
  0.00000000E+00  0.00000000E+00  0.00000000E+00
  0.00000000E+00  0.00000000E+00  0.00000000E+00
  0.00000000E+00  0.00000000E+00  0.00000000E+00
  0.00000000E+00  0.00000000E+00  0.00000000E+00
  0.00000000E+00  0.00000000E+00  0.00000000E+00
  0.00000000E+00  0.00000000E+00  0.00000000E+00
  0.00000000E+00  0.00000000E+00  0.00000000E+00
  0.00000000E+00  0.00000000E+00  0.00000000E+00
  0.00000000E+00  0.00000000E+00  0.00000000E+00
  0.00000000E+00  0.00000000E+00  0.00000000E+00
  0.00000000E+00  0.00000000E+00  0.00000000E+00
  0.00000000E+00  0.00000000E+00  0.00000000E+00
  0.00000000E+00  0.00000000E+00  0.00000000E+00
  0.00000000E+00  0.00000000E+00  0.00000000E+00
  0.00000000E+00  0.00000000E+00  0.00000000E+00
  0.00000000E+00  0.00000000E+00  0.00000000E+00
  0.00000000E+00  0.00000000E+00  0.00000000E+00
  0.00000000E+00  0.00000000E+00  0.00000000E+00
  0.00000000E+00  0.00000000E+00  0.00000000E+00
  0.00000000E+00  0.00000000E+00  0.00000000E+00
  0.00000000E+00  0.00000000E+00  0.00000000E+00
  0.00000000E+00  0.00000000E+00  0.00000000E+00
  0.00000000E+00  0.00000000E+00  0.00000000E+00
  0.00000000E+00  0.00000000E+00  0.00000000E+00
  0.00000000E+00  0.00000000E+00  0.00000000E+00
  0.00000000E+00  0.00000000E+00  0.00000000E+00
