# Supplementary material for: Adsorption of Toluene and Water over Cationic-Exchanged Y Zeolites: A DFT Exploration
Source: Molecules. 2021 Sep 9;26(18):5486. doi: 10.3390/molecules26185486 (PMC8466149; doi:10.3390/molecules26185486)
Supplement: Supplementary file 1 [file molecules-26-05486-s001.zip › Structures of Y-toluene and Y-Water/CONTCAR-KY-Toluene.vasp]

KY-Toluene                         
   1.00000000000000     
     0.0074151900913706   12.5296229874484464   12.5276668165026273
    12.3246232262190709    0.2747098445117810   12.2632475202260824
    12.6373465215248082   12.5789171719774160   -0.0418200933556346
   C    H    Al   K    Si   O 
     7     8    14    14    34    96
Direct
  0.2634074012744267  0.4247738619266338  0.2640771396609377
  0.3431899318553491  0.4000771790893939  0.1918340008005002
  0.2588963279754670  0.3597919820046106  0.3545497625989910
  0.4159337174126695  0.3135576140352610  0.2090775439758615
  0.3313938402489509  0.2732999567342543  0.3721863540018590
  0.4103617635011018  0.2497328729745971  0.2993819467275311
  0.1842076459723833  0.5167368946353262  0.2451447348096773
  0.4767057650035057  0.2958716581870016  0.1515509829994521
  0.3258601433703066  0.2236028982729618  0.4427998628660710
  0.4663956929122827  0.1817804288613566  0.3130420492422627
  0.1531256145926519  0.5489630442893900  0.2978493259951340
  0.2064495886255685  0.5684538132411906  0.1770674992478414
  0.1280574643094206  0.5050078383500243  0.2462676191109097
  0.3479319975542569  0.4490740491267917  0.1210508120851607
  0.1972220466432372  0.3770193947308513  0.4117660652565996
  0.2191665721545829  0.0260715685040265  0.3919522524658623
  0.7783648835185680  0.9572927669639848  0.6052454313649779
  0.6094973393143402  0.1417519068972352  0.7826708368175667
  0.0324148793506101  0.2235471010688607  0.8429259935117575
  0.3954908989971200  0.8406131418994094  0.0417098692391951
  0.1390658457528430  0.9582053429168287  0.7880558777507073
  0.9654592009521222  0.6064815700308729  0.1391474617172896
  0.8508779244394138  0.0301603780286594  0.3948276982239994
  0.2192297843849815  0.8444764140373748  0.3934068761537709
  0.1355711757081068  0.6141131366650027  0.7952643580740021
  0.8786813454945948  0.3766601123437626  0.2061398939946815
  0.6090091152236986  0.7651971448979679  0.1511399302557647
  0.3911850592111831  0.0314069868905641  0.8578184715704373
  0.9580110852089488  0.1496988197774441  0.7794010541628624
  0.9385118653077407  0.9134067621230292  0.9311882229788253
  0.3025670204701678  0.0492328160893964  0.0777100319413109
  0.7059289983182689  0.9085405890832471  0.9381948434192600
  0.0573354966571938  0.0781002676792097  0.2971358367579542
  0.0670807958142384  0.0858602203568610  0.0505567912654307
  0.9347682353950796  0.9245161888991801  0.6909730736275300
  0.2550467685931648  0.2425644322702655  0.2701145280844165
  0.7462748770427412  0.2629585401434862  0.7374707320413350
  0.7488838089650457  0.7202961739654435  0.2630682977631381
  0.2670847710608938  0.7452945248953854  0.7393219046613660
  0.2661967325210636  0.7246495671705094  0.2601949582728500
  0.7357968790822561  0.2571533459424997  0.2652803825102361
  0.2511869881961481  0.2454860407675495  0.7466656878961111
  0.7432819407408846  0.7428109044591611  0.7441574612807258
  0.6121691893759849  0.9550044772192516  0.1464933043715956
  0.1547843947135560  0.6013872809778307  0.9674577601303466
  0.9626864849914680  0.1474357944820512  0.6035413961237333
  0.0348442389368371  0.8433593664650013  0.3950875735486970
  0.8612522804512937  0.3825995667588670  0.0375237949659963
  0.1498941191151496  0.7752834775069630  0.6054730627256658
  0.7984610616179162  0.6110168165528899  0.1245476549063788
  0.2096740964874277  0.3838345661223649  0.8774331139152132
  0.4007699867978045  0.8321855083845278  0.2299689153570279
  0.8512034752116658  0.2204561873743609  0.3955885827231280
  0.9655642003113586  0.7757801892560924  0.1500801628513015
  0.2157774003540837  0.8491004450654116  0.0432889799551898
  0.0397568962731083  0.3814362177129222  0.2181274402203800
  0.6025287723551962  0.7694226536784887  0.9697031261125267
  0.9678595493608708  0.6106328624711046  0.7882576316209391
  0.7747209193989099  0.1510089902279549  0.9646740340400123
  0.8505992839105997  0.0401033390321765  0.2132444789475266
  0.3961782862635796  0.2064301112370320  0.0388376853682575
  0.2169963757351641  0.0305034882538323  0.8558572129694719
  0.0430947974354021  0.3842481679871561  0.8633527448998278
  0.2193727776265317  0.3828145169959329  0.0454303828917030
  0.7884624770586554  0.6076595620332527  0.9600354482663094
  0.1486358727881762  0.7705585130280415  0.9745862568771710
  0.8486275097617813  0.2233091841071401  0.0272241922913569
  0.3998985129672713  0.0205995242980106  0.2245532784770379
  0.6073556208760337  0.9562577393397507  0.7857708093787599
  0.9701876643743976  0.7710649063542467  0.6040148408960625
  0.7840714151879439  0.9646803251833475  0.1418838839705361
  0.1446780114108449  0.9595399844258622  0.6079880504939981
  0.0300078232070253  0.8546337484086826  0.2196866573507350
  0.7798972466644928  0.1455847461945357  0.6027998390116751
  0.3922499478702654  0.2165720041688854  0.8588109143798148
  0.6073760038728963  0.1412721495103618  0.9671755143382116
  0.0339890449449310  0.2175030136085435  0.3968633549206683
  0.2120635756151321  0.9899220045548196  0.7961787069014403
  0.0163929791013893  0.4974549614330914  0.8039280236896398
  0.2238087713331470  0.4892233446721788  0.9978866962715424
  0.7998695544158869  0.4954809482441117  0.0062241745996040
  0.2228880239623416  0.7818655695014141  0.5052954805390409
  0.9979215790593491  0.2275335586865088  0.7675798737062784
  0.2088698858391600  0.7799244954239557  0.0127197146503907
  0.7725330402683249  0.2183869189832002  0.0047150991140473
  0.5079205788314399  0.9916103963880359  0.2148275163089024
  0.5041538233234915  0.7624812911688017  0.9997063131642847
  0.7766204609339600  0.9882442898891820  0.4987680348824324
  0.8319065256037902  0.4980236435211812  0.1695598075260273
  0.5035401143476202 -0.0013973822970906  0.7854742807576779
  0.5036494884554048  0.7652332889445725  0.2345988560853531
  0.9879163074763908  0.4899148167793556  0.2126601397611316
  0.9959069741619719  0.7731050259881830  0.5009277207526829
  0.1893876844318966  0.4931141429838051  0.8171572054146331
  0.7867878026988221  0.0008214552867277  0.2080481928018051
  0.2144219177860195  0.9857698480103801  0.5053191649319675
  0.9948655390923962  0.7869079013993752  0.2163457613375879
  0.7780913409120327  0.2202854411004614  0.4986223959372941
  0.4950336244274503  0.2165145691824700  0.7933005314232133
  0.4998740046963856  0.2074687312830017  0.0031457197938269
  0.0013955560416962  0.2178871198793368  0.4998542941170446
  0.1347774597936242  0.1310030246550999  0.8656718346405196
  0.1429448381039504  0.3423069924512307  0.8797528076692491
  0.1507007776761059  0.3619798088470288  0.1516980375747543
  0.8575004293043823  0.6315466396167525  0.8526284243434700
  0.1400149585324724  0.8300299194580659  0.3721333657377574
  0.8432524537383586  0.1548932123963164  0.8629770605901798
  0.1424963209210573  0.8419001262779501  0.8734044233128310
  0.8543171010284208  0.1418249594725867  0.1294963830707463
  0.3758568996599597  0.1223455319502467  0.1383902043174983
  0.3777203760781598  0.8415450267064448  0.1475850403586121
  0.8601209687589035  0.1386027275405256  0.3694645909491943
  0.8652664972607333  0.3376173182481965  0.1404484654235533
  0.6308049789381975  0.8500152358296958  0.8682021535922892
  0.6419983383366873  0.8527403251006775  0.1425786260641915
  0.8593712913825535  0.6591562659680250  0.1203996969265411
  0.8704670758183931  0.8481641185422144  0.6355877483557590
  0.1597677006039290  0.6413626818413818  0.8616582708801889
  0.8660341166374850  0.8624452278149743  0.1375380842399846
  0.1250933546354181  0.8621556770871937  0.6378146266110506
  0.1292542930658358  0.8609172341021184  0.1406646217664393
  0.8686811788460342  0.1375616235113918  0.6180188995156403
  0.3582582342071392  0.1465756923983293  0.8590003627827074
  0.6402168522654743  0.1378176546433474  0.8669233858407173
  0.1349281328873655  0.1413366724550366  0.3675619642773390
  0.1992363853942307  0.9565108089141070  0.9673153023010681
  0.9663021554993788  0.3647705389778964  0.9658556269614321
  0.1919627227720289  0.3597713976186137  0.9862442437767878
  0.8079703148013312  0.6424219916440288  0.0154251577476647
  0.1937574942000315  0.9652210305208787  0.3604675464593800
  0.0232310441947807  0.0288440179943937  0.8108162732400132
  0.0402974771059761  0.7940008265862730  0.0460105534427925
  0.9509202839102976  0.2008417413769992  0.9563822615208821
  0.3888746963585408  0.9441570067504771  0.2072059510521738
  0.3734254010886160  0.9580902189588282  0.9714378264324797
  0.9683986928544740  0.9538159087902383  0.3751800001680177
  0.9959586719804341  0.3379352763852560  0.1942292925354685
  0.6301944447867577  0.0230264363616357  0.8062542209197615
  0.6118945251434583  0.7941513953667403  0.0404296897080358
  0.0504419891089349  0.6160982914078996  0.0336325944867339
  0.0475250672343431  0.7937842292905852  0.6068430267559967
  0.0172554765998918  0.6483237501368637  0.8113309660662678
  0.8021921601394002  0.0382336654060660  0.0353583104107981
  0.0382876519181482  0.0390487248802912  0.6188091225729666
  0.9585871312005281  0.9654053900797611  0.1942922163462423
  0.7990574022867095  0.0385612505326123  0.6177151227420832
  0.3820669756615003  0.1853576612597595  0.9686770779856231
  0.6238386598690874  0.0307448791727878  0.0400473587870926
  0.9560982046623985  0.1955532757848746  0.3932481120278920
  0.3144219166640805  0.0466973427780247  0.8128217475884030
  0.0546552383296790  0.3268967388795842  0.8089297649257969
  0.3231278514915479  0.3077715738684300  0.0531224597110104
  0.6836912379635455  0.6682752557545079  0.9539794511910757
  0.3266998039279085  0.7918724239132531  0.3243787477145726
  0.9338088556207275  0.1912108088717052  0.6775379741561088
  0.1970928625173329  0.6606328979781934  0.9769745891047349
  0.8084791942608957  0.3271217809022416  0.0368662779966768
  0.3286493089203011  0.0414812714051677  0.3181223900484021
  0.3089289628332864  0.7990161169952829  0.0685538955146228
  0.8105672862511828  0.0572874305930377  0.3073969531728377
  0.8170082226439869  0.3227793897806767  0.3204264969380620
  0.6801957287754574  0.9324869414945055  0.6928815439369087
  0.6931710880505181  0.6572816782262975  0.1842517969750204
  0.9511921760944962  0.6761271229069579  0.1946511422648701
  0.9663836409908907  0.6651964145174956  0.6807725211425705
  0.1873866954298450  0.6774869738530988  0.6823513968582240
  0.6849011436504315  0.9500570934607860  0.1828927996595091
  0.1839508521414155  0.9392940124880996  0.6832595752798282
  0.0393611895367506  0.8074873074243158  0.3215155041432645
  0.6871690596050245  0.1887448796919600  0.6776553532296105
  0.3171016846477461  0.3244173869034689  0.8311086513793449
  0.6678906441668550  0.1864715977168556  0.9685030193933006
  0.0436495142708287  0.3211851942473068  0.3245344374196108
 
  0.00000000E+00  0.00000000E+00  0.00000000E+00
  0.00000000E+00  0.00000000E+00  0.00000000E+00
  0.00000000E+00  0.00000000E+00  0.00000000E+00
  0.00000000E+00  0.00000000E+00  0.00000000E+00
  0.00000000E+00  0.00000000E+00  0.00000000E+00
  0.00000000E+00  0.00000000E+00  0.00000000E+00
  0.00000000E+00  0.00000000E+00  0.00000000E+00
  0.00000000E+00  0.00000000E+00  0.00000000E+00
  0.00000000E+00  0.00000000E+00  0.00000000E+00
  0.00000000E+00  0.00000000E+00  0.00000000E+00
  0.00000000E+00  0.00000000E+00  0.00000000E+00
  0.00000000E+00  0.00000000E+00  0.00000000E+00
  0.00000000E+00  0.00000000E+00  0.00000000E+00
  0.00000000E+00  0.00000000E+00  0.00000000E+00
  0.00000000E+00  0.00000000E+00  0.00000000E+00
  0.00000000E+00  0.00000000E+00  0.00000000E+00
  0.00000000E+00  0.00000000E+00  0.00000000E+00
  0.00000000E+00  0.00000000E+00  0.00000000E+00
  0.00000000E+00  0.00000000E+00  0.00000000E+00
  0.00000000E+00  0.00000000E+00  0.00000000E+00
  0.00000000E+00  0.00000000E+00  0.00000000E+00
  0.00000000E+00  0.00000000E+00  0.00000000E+00
  0.00000000E+00  0.00000000E+00  0.00000000E+00
  0.00000000E+00  0.00000000E+00  0.00000000E+00
  0.00000000E+00  0.00000000E+00  0.00000000E+00
  0.00000000E+00  0.00000000E+00  0.00000000E+00
  0.00000000E+00  0.00000000E+00  0.00000000E+00
  0.00000000E+00  0.00000000E+00  0.00000000E+00
  0.00000000E+00  0.00000000E+00  0.00000000E+00
  0.00000000E+00  0.00000000E+00  0.00000000E+00
  0.00000000E+00  0.00000000E+00  0.00000000E+00
  0.00000000E+00  0.00000000E+00  0.00000000E+00
  0.00000000E+00  0.00000000E+00  0.00000000E+00
  0.00000000E+00  0.00000000E+00  0.00000000E+00
  0.00000000E+00  0.00000000E+00  0.00000000E+00
  0.00000000E+00  0.00000000E+00  0.00000000E+00
  0.00000000E+00  0.00000000E+00  0.00000000E+00
  0.00000000E+00  0.00000000E+00  0.00000000E+00
  0.00000000E+00  0.00000000E+00  0.00000000E+00
  0.00000000E+00  0.00000000E+00  0.00000000E+00
  0.00000000E+00  0.00000000E+00  0.00000000E+00
  0.00000000E+00  0.00000000E+00  0.00000000E+00
  0.00000000E+00  0.00000000E+00  0.00000000E+00
  0.00000000E+00  0.00000000E+00  0.00000000E+00
  0.00000000E+00  0.00000000E+00  0.00000000E+00
  0.00000000E+00  0.00000000E+00  0.00000000E+00
  0.00000000E+00  0.00000000E+00  0.00000000E+00
  0.00000000E+00  0.00000000E+00  0.00000000E+00
  0.00000000E+00  0.00000000E+00  0.00000000E+00
  0.00000000E+00  0.00000000E+00  0.00000000E+00
  0.00000000E+00  0.00000000E+00  0.00000000E+00
  0.00000000E+00  0.00000000E+00  0.00000000E+00
  0.00000000E+00  0.00000000E+00  0.00000000E+00
  0.00000000E+00  0.00000000E+00  0.00000000E+00
  0.00000000E+00  0.00000000E+00  0.00000000E+00
  0.00000000E+00  0.00000000E+00  0.00000000E+00
  0.00000000E+00  0.00000000E+00  0.00000000E+00
  0.00000000E+00  0.00000000E+00  0.00000000E+00
  0.00000000E+00  0.00000000E+00  0.00000000E+00
  0.00000000E+00  0.00000000E+00  0.00000000E+00
  0.00000000E+00  0.00000000E+00  0.00000000E+00
  0.00000000E+00  0.00000000E+00  0.00000000E+00
  0.00000000E+00  0.00000000E+00  0.00000000E+00
  0.00000000E+00  0.00000000E+00  0.00000000E+00
  0.00000000E+00  0.00000000E+00  0.00000000E+00
  0.00000000E+00  0.00000000E+00  0.00000000E+00
  0.00000000E+00  0.00000000E+00  0.00000000E+00
  0.00000000E+00  0.00000000E+00  0.00000000E+00
  0.00000000E+00  0.00000000E+00  0.00000000E+00
  0.00000000E+00  0.00000000E+00  0.00000000E+00
  0.00000000E+00  0.00000000E+00  0.00000000E+00
  0.00000000E+00  0.00000000E+00  0.00000000E+00
  0.00000000E+00  0.00000000E+00  0.00000000E+00
  0.00000000E+00  0.00000000E+00  0.00000000E+00
  0.00000000E+00  0.00000000E+00  0.00000000E+00
  0.00000000E+00  0.00000000E+00  0.00000000E+00
  0.00000000E+00  0.00000000E+00  0.00000000E+00
  0.00000000E+00  0.00000000E+00  0.00000000E+00
  0.00000000E+00  0.00000000E+00  0.00000000E+00
  0.00000000E+00  0.00000000E+00  0.00000000E+00
  0.00000000E+00  0.00000000E+00  0.00000000E+00
  0.00000000E+00  0.00000000E+00  0.00000000E+00
  0.00000000E+00  0.00000000E+00  0.00000000E+00
  0.00000000E+00  0.00000000E+00  0.00000000E+00
  0.00000000E+00  0.00000000E+00  0.00000000E+00
  0.00000000E+00  0.00000000E+00  0.00000000E+00
  0.00000000E+00  0.00000000E+00  0.00000000E+00
  0.00000000E+00  0.00000000E+00  0.00000000E+00
  0.00000000E+00  0.00000000E+00  0.00000000E+00
  0.00000000E+00  0.00000000E+00  0.00000000E+00
  0.00000000E+00  0.00000000E+00  0.00000000E+00
  0.00000000E+00  0.00000000E+00  0.00000000E+00
  0.00000000E+00  0.00000000E+00  0.00000000E+00
  0.00000000E+00  0.00000000E+00  0.00000000E+00
  0.00000000E+00  0.00000000E+00  0.00000000E+00
  0.00000000E+00  0.00000000E+00  0.00000000E+00
  0.00000000E+00  0.00000000E+00  0.00000000E+00
  0.00000000E+00  0.00000000E+00  0.00000000E+00
  0.00000000E+00  0.00000000E+00  0.00000000E+00
  0.00000000E+00  0.00000000E+00  0.00000000E+00
  0.00000000E+00  0.00000000E+00  0.00000000E+00
  0.00000000E+00  0.00000000E+00  0.00000000E+00
  0.00000000E+00  0.00000000E+00  0.00000000E+00
  0.00000000E+00  0.00000000E+00  0.00000000E+00
  0.00000000E+00  0.00000000E+00  0.00000000E+00
  0.00000000E+00  0.00000000E+00  0.00000000E+00
  0.00000000E+00  0.00000000E+00  0.00000000E+00
  0.00000000E+00  0.00000000E+00  0.00000000E+00
  0.00000000E+00  0.00000000E+00  0.00000000E+00
  0.00000000E+00  0.00000000E+00  0.00000000E+00
  0.00000000E+00  0.00000000E+00  0.00000000E+00
  0.00000000E+00  0.00000000E+00  0.00000000E+00
  0.00000000E+00  0.00000000E+00  0.00000000E+00
  0.00000000E+00  0.00000000E+00  0.00000000E+00
  0.00000000E+00  0.00000000E+00  0.00000000E+00
  0.00000000E+00  0.00000000E+00  0.00000000E+00
  0.00000000E+00  0.00000000E+00  0.00000000E+00
  0.00000000E+00  0.00000000E+00  0.00000000E+00
  0.00000000E+00  0.00000000E+00  0.00000000E+00
  0.00000000E+00  0.00000000E+00  0.00000000E+00
  0.00000000E+00  0.00000000E+00  0.00000000E+00
  0.00000000E+00  0.00000000E+00  0.00000000E+00
  0.00000000E+00  0.00000000E+00  0.00000000E+00
  0.00000000E+00  0.00000000E+00  0.00000000E+00
  0.00000000E+00  0.00000000E+00  0.00000000E+00
  0.00000000E+00  0.00000000E+00  0.00000000E+00
  0.00000000E+00  0.00000000E+00  0.00000000E+00
  0.00000000E+00  0.00000000E+00  0.00000000E+00
  0.00000000E+00  0.00000000E+00  0.00000000E+00
  0.00000000E+00  0.00000000E+00  0.00000000E+00
  0.00000000E+00  0.00000000E+00  0.00000000E+00
  0.00000000E+00  0.00000000E+00  0.00000000E+00
  0.00000000E+00  0.00000000E+00  0.00000000E+00
  0.00000000E+00  0.00000000E+00  0.00000000E+00
  0.00000000E+00  0.00000000E+00  0.00000000E+00
  0.00000000E+00  0.00000000E+00  0.00000000E+00
  0.00000000E+00  0.00000000E+00  0.00000000E+00
  0.00000000E+00  0.00000000E+00  0.00000000E+00
  0.00000000E+00  0.00000000E+00  0.00000000E+00
  0.00000000E+00  0.00000000E+00  0.00000000E+00
  0.00000000E+00  0.00000000E+00  0.00000000E+00
  0.00000000E+00  0.00000000E+00  0.00000000E+00
  0.00000000E+00  0.00000000E+00  0.00000000E+00
  0.00000000E+00  0.00000000E+00  0.00000000E+00
  0.00000000E+00  0.00000000E+00  0.00000000E+00
  0.00000000E+00  0.00000000E+00  0.00000000E+00
  0.00000000E+00  0.00000000E+00  0.00000000E+00
  0.00000000E+00  0.00000000E+00  0.00000000E+00
  0.00000000E+00  0.00000000E+00  0.00000000E+00
  0.00000000E+00  0.00000000E+00  0.00000000E+00
  0.00000000E+00  0.00000000E+00  0.00000000E+00
  0.00000000E+00  0.00000000E+00  0.00000000E+00
  0.00000000E+00  0.00000000E+00  0.00000000E+00
  0.00000000E+00  0.00000000E+00  0.00000000E+00
  0.00000000E+00  0.00000000E+00  0.00000000E+00
  0.00000000E+00  0.00000000E+00  0.00000000E+00
  0.00000000E+00  0.00000000E+00  0.00000000E+00
  0.00000000E+00  0.00000000E+00  0.00000000E+00
  0.00000000E+00  0.00000000E+00  0.00000000E+00
  0.00000000E+00  0.00000000E+00  0.00000000E+00
  0.00000000E+00  0.00000000E+00  0.00000000E+00
  0.00000000E+00  0.00000000E+00  0.00000000E+00
  0.00000000E+00  0.00000000E+00  0.00000000E+00
  0.00000000E+00  0.00000000E+00  0.00000000E+00
  0.00000000E+00  0.00000000E+00  0.00000000E+00
  0.00000000E+00  0.00000000E+00  0.00000000E+00
  0.00000000E+00  0.00000000E+00  0.00000000E+00
  0.00000000E+00  0.00000000E+00  0.00000000E+00
  0.00000000E+00  0.00000000E+00  0.00000000E+00
  0.00000000E+00  0.00000000E+00  0.00000000E+00
  0.00000000E+00  0.00000000E+00  0.00000000E+00
  0.00000000E+00  0.00000000E+00  0.00000000E+00
  0.00000000E+00  0.00000000E+00  0.00000000E+00
