# Supplementary material for: Adsorption of Toluene and Water over Cationic-Exchanged Y Zeolites: A DFT Exploration
Source: Molecules. 2021 Sep 9;26(18):5486. doi: 10.3390/molecules26185486 (PMC8466149; doi:10.3390/molecules26185486)
Supplement: Supplementary file 1 [file molecules-26-05486-s001.zip › Structures of Y-toluene and Y-Water/CONTCAR-LiY-H2O.vasp]

LiY-H2O                     
   1.00000000000000     
    -0.0086743090516652   12.2344600021334458   12.3053103335632503
    12.2887274487876912    0.0507753044562848   12.2452635427575078
    12.4050946076770714   12.2912755227275898   -0.0658152300736846
   H    O    Al   Li   Si   O 
     2     1    14    14    34    96
Direct
  0.3046033681984820  0.2279833083897646  0.3559988831702880
  0.3345152928401794  0.1383486668714533  0.3329508778840716
  0.3137188037327706  0.2080122220870194  0.3082991062151006
  0.2132180737138476  0.0329928327500911  0.3877355667411898
  0.7862015956424881  0.9582447038043257  0.6101764069017337
  0.6112412084381290  0.1358131272632609  0.7852538739884215
  0.0361767056348406  0.2202361077582252  0.8559960083175617
  0.3881802931410312  0.8588156992814346  0.0455982505664594
  0.1287765613940108  0.9641406605496240  0.7940533975823777
  0.9634535329958805  0.6103169109094295  0.1395295754352943
  0.8591496251289560  0.0343225671539759  0.3883388634070573
  0.2104769449640224  0.8596180540187921  0.3902771134869918
  0.1355246604643447  0.6157071192165313  0.7976185144389298
  0.8712070042081792  0.3849349671134218  0.2085745288111293
  0.6125601162038408  0.7849331110996858  0.1358034428933868
  0.3858877931042786  0.0358241121567686  0.8712889022471256
  0.9576152898256601  0.1431855790290620  0.7849433872918857
  0.9492465784881380  0.9493222367575491  0.9476457898807258
  0.3503745567149003  0.0485178132006435  0.0545245872194032
  0.6461542628348507  0.9457952972205428  0.9509019553206554
  0.0471147206628048  0.0475843949896592  0.3523985614515899
  0.0480958720389095  0.0606990987984296  0.0408454788108414
  0.9552633618878668  0.9467769371392581  0.6414643706589320
  0.2222288439140985  0.2402671664561612  0.2536870320840412
  0.7734015712663665  0.1809846456201482  0.7642220961652707
  0.7764493529482942  0.7699312118561932  0.1703795408195488
  0.1747886689171530  0.7763674614592925  0.7777624872735271
  0.2296997379580097  0.8164719850898964  0.2298460543601170
  0.8221145138443955  0.2295935964816949  0.2278980730751236
  0.2160529651728660  0.2246431513275275  0.8389002245281021
  0.7699250746980074  0.7767692789068028  0.7717646379190123
  0.6130493859082452  0.9642679240662146  0.1333952747845251
  0.1428178838217526  0.6103669474858922  0.9698927682205910
  0.9631490331564511  0.1397442742711565  0.6054199030357823
  0.0367201867294733  0.8572333461922761  0.3908544194663700
  0.8602875666665190  0.3884398664683572  0.0361036188169305
  0.1382546463174341  0.7832498914357802  0.6139242129495596
  0.7891947598783565  0.6127640270504885  0.1330518136068337
  0.2102263924060433  0.3889581047048725  0.8771486371894538
  0.3865448664960656  0.8587887309190937  0.2216392907289613
  0.8629412199123300  0.2127321403550189  0.3852416448973082
  0.9589044215860248  0.7901835993837825  0.1399518931653670
  0.2065480086650067  0.8630996659580195  0.0437097630261971
  0.0389269819890096  0.3869377761969331  0.2138352195481548
  0.6099165226668878  0.7830046669719264  0.9640682565402842
  0.9661785278329943  0.6153783457208775  0.7918475163975832
  0.7817532786228122  0.1471523397274776  0.9563522425944949
  0.8570986958680391  0.0446253235122992  0.2062276328635749
  0.3905203265735864  0.2136152483512749  0.0370783370442914
  0.2103517495526092  0.0357632696658607  0.8680251683505550
  0.0384769742435645  0.3904691248545799  0.8680683680807553
  0.2155839206125741  0.3889570891207065  0.0458323179575290
  0.7894248394693258  0.6114575534777239  0.9612957004687444
  0.1367566226745923  0.7834282973092016  0.9703943031930590
  0.8582155934541057  0.2195111723322665  0.0301833584563498
  0.3918228888611811  0.0337538558596293  0.2141464122581201
  0.6094585066442627  0.9600247099628220  0.7915044045551608
  0.9649172728526872  0.7792529446271820  0.6122091135431262
  0.7856564575040624  0.9721107791007331  0.1281152293041998
  0.1370554678191344  0.9630711608865390  0.6107365416096856
  0.0271646814922811  0.8697088927122085  0.2150002782802062
  0.7900527408824827  0.1320201100224850  0.6071567013347448
  0.3845678441737735  0.2154761257944157  0.8649700974558746
  0.6107327989602708  0.1420149672467125  0.9594430962238049
  0.0378134084480908  0.2130004464108041  0.3861361791271504
  0.1904805893838614  0.0033607750367367  0.8109799617929058
  0.0064989928801749  0.5027415020114685  0.8100395257186896
  0.2087628776761073  0.4983026837209785  0.0055519166103045
  0.8013171840281207  0.5004843150414270  0.9971309720372039
  0.1958535498447211  0.7984009206142687  0.5069763102232577
  0.9913293522287893  0.2121227025000925  0.7955668948166664
  0.1896857436768630  0.8015194326795666  0.0115307415829955
  0.7950847177039592  0.2045097833593289  0.9968248285484358
  0.5045796544859731 -0.0031592114391499  0.1974293724265136
  0.5033121609080453  0.7880802135144743  0.0058279605449715
  0.7914202494996790 -0.0028734693149134  0.4987392832670003
  0.8118234397582199  0.5026256188692155  0.1888958867181352
  0.5009651618765552  0.0021664318678745  0.8027007728229829
  0.4969367931276142  0.8077970880722621  0.2005913122087780
  0.0018118207819883  0.4939311294564023  0.2070173587720094
  0.0010233265478540  0.7924975028244438  0.5012098657823647
  0.1941014462530549  0.4967349843098225  0.8164316187666515
  0.8001693957615705  0.0082218391591706  0.1870659098919875
  0.2016073046448206  0.9922000519847051  0.5045678193349854
  0.9867662892464154  0.8136852512977731  0.2003584091899073
  0.8047945352371598  0.1916174645951620  0.4964603677397034
  0.4928958311390695  0.2011048891508869  0.8064517400129582
  0.5006713346846875  0.2044282810760244  0.9944586362554014
  0.9969365590291847  0.2016335752059951  0.4958153001241518
  0.1519492198702251  0.1469306018672002  0.8621366667559666
  0.1489065958190447  0.3464917531274700  0.8682318129704595
  0.1577139937979247  0.3517517273855403  0.1589445112321007
  0.8492041216475567  0.6487399272355968  0.8471106148819270
  0.1505221713983477  0.8336406343327161  0.3502173533312186
  0.8312564013169347  0.1633255577067598  0.8461619034328921
  0.1489207953869667  0.8393965917635724  0.8602042931919532
  0.8406099636813206  0.1583657339825257  0.1447740339255758
  0.3613697303773157  0.1461688226856896  0.1466258731570784
  0.3429857548158374  0.8447307853728975  0.1667826129533075
  0.8562240752186641  0.1535105075819196  0.3406292763406368
  0.8474958957210498  0.3450752768426214  0.1470708737968774
  0.6467692464487195  0.8429760615455012  0.8505554271445241
  0.6593995413679371  0.8540340478497501  0.1420691503484826
  0.8453387975115608  0.6592174417299819  0.1427486616626993
  0.8537461804368346  0.8357012970143974  0.6532445314091411
  0.1631219351328275  0.6529270223685860  0.8567767609976247
  0.8472198583827123  0.8592225974485149  0.1417954497565231
  0.1378689963102742  0.8520736732296806  0.6554708119040654
  0.1398907107667839  0.8524517152604963  0.1566444934594990
  0.8503940802221337  0.1520246100208201  0.6423816888528905
  0.3380548860490234  0.1601241502344525  0.8561382913048660
  0.6540608014403405  0.1527760051357492  0.8498991746177983
  0.1492825115815173  0.1561775872289409  0.3496956057862725
  0.1637819028400727  0.9773034702969646  0.9858552395920134
  0.9720280739288270  0.3710061639231246  0.9779935005115734
  0.1797068579241350  0.3688279165361014  0.9892999080379561
  0.8232990289745449  0.6310084265526411  0.0191974667641255
  0.1638990059771877  0.9824739737694684  0.3660698405309958
  0.0069533843902683  0.0196626856825539  0.8368710869681480
  0.0202373409060573  0.8277744409352809  0.0270766247033690
  0.9702973476314305  0.1765871768349587  0.9805029503950585
  0.3704639807276711  0.9782458497805079  0.1764169436933263
  0.3735244525859232  0.9795653293380676  0.9906801084282344
  0.9829563704029061  0.9704884605101293  0.3748058203669762
  0.9924839273515943  0.3600411938881104  0.1745143620191799
  0.6308906404103625  0.0118915693968361  0.8342783004379878
  0.6298279953752510  0.8276901240002976  0.0140697809849384
  0.0332625810228994  0.6253330009461195  0.0233102759995206
  0.0224852710758390  0.8226151563104418  0.6260068012856579
  0.0141504659097232  0.6435754341756766  0.8276608002960021
  0.8257776347588761  0.0298212637021599  0.0148131391231994
  0.0216823967955071  0.0247381110460289  0.6186046193299949
  0.9732744909738197  0.9859394047007122  0.1664837898992190
  0.8362706137461967  0.0178861434864432  0.6251064910181250
  0.3712742649769717  0.1745937928041754  0.9810841102038602
  0.6222388367081743  0.0270384548388594  0.0204499080352189
  0.9785656486263040  0.1710602235164037  0.3729630083969050
  0.3192844838683800  0.0128142756687914  0.8427387905401049
  0.0363154263067692  0.3327114335238280  0.8220871811941810
  0.3267959570416999  0.3218614671601986  0.0333648067133820
  0.6795291700705844  0.6737622007715609  0.9699899670995066
  0.3294901310109166  0.8281169842906901  0.3304337392899839
  0.9718887647581587  0.1733181679476865  0.6687762524434342
  0.1731308506171408  0.6703481540807003  0.9940707209047093
  0.8223024016744168  0.3298515475262656  0.0186494459272639
  0.3311306807463636  0.0290390704036091  0.3200410524444214
  0.3117495306401796  0.8253536960090300  0.0399318887780047
  0.8254480329528737  0.0285417277493425  0.3126728630214538
  0.8286882519396124  0.3222833538523427  0.3269186338795169
  0.6744249188110796  0.9673872990153300  0.6864946104295807
  0.6788310406640222  0.6688897077303250  0.1716496107619492
  0.9653750336414532  0.6838395508036634  0.1805691837685888
  0.9816392696587829  0.6682445326372561  0.6785493419937939
  0.1754651382960296  0.6782410806364546  0.6801733402143205
  0.6756817200687452  0.9865318117448501  0.1610694226608236
  0.1654380814884091  0.9713806881108417  0.6794935406560749
  0.0115944937830274  0.8350714078834125  0.3249301399675282
  0.6829697005747907  0.1677528966520719  0.6704154006617331
  0.3208777701258402  0.3270192664084402  0.8398155685983858
  0.6691375599559704  0.1710616769064247  0.9849874121080358
  0.0263040082608263  0.3231834430183944  0.3251615622446640
 
  0.00000000E+00  0.00000000E+00  0.00000000E+00
  0.00000000E+00  0.00000000E+00  0.00000000E+00
  0.00000000E+00  0.00000000E+00  0.00000000E+00
  0.00000000E+00  0.00000000E+00  0.00000000E+00
  0.00000000E+00  0.00000000E+00  0.00000000E+00
  0.00000000E+00  0.00000000E+00  0.00000000E+00
  0.00000000E+00  0.00000000E+00  0.00000000E+00
  0.00000000E+00  0.00000000E+00  0.00000000E+00
  0.00000000E+00  0.00000000E+00  0.00000000E+00
  0.00000000E+00  0.00000000E+00  0.00000000E+00
  0.00000000E+00  0.00000000E+00  0.00000000E+00
  0.00000000E+00  0.00000000E+00  0.00000000E+00
  0.00000000E+00  0.00000000E+00  0.00000000E+00
  0.00000000E+00  0.00000000E+00  0.00000000E+00
  0.00000000E+00  0.00000000E+00  0.00000000E+00
  0.00000000E+00  0.00000000E+00  0.00000000E+00
  0.00000000E+00  0.00000000E+00  0.00000000E+00
  0.00000000E+00  0.00000000E+00  0.00000000E+00
  0.00000000E+00  0.00000000E+00  0.00000000E+00
  0.00000000E+00  0.00000000E+00  0.00000000E+00
  0.00000000E+00  0.00000000E+00  0.00000000E+00
  0.00000000E+00  0.00000000E+00  0.00000000E+00
  0.00000000E+00  0.00000000E+00  0.00000000E+00
  0.00000000E+00  0.00000000E+00  0.00000000E+00
  0.00000000E+00  0.00000000E+00  0.00000000E+00
  0.00000000E+00  0.00000000E+00  0.00000000E+00
  0.00000000E+00  0.00000000E+00  0.00000000E+00
  0.00000000E+00  0.00000000E+00  0.00000000E+00
  0.00000000E+00  0.00000000E+00  0.00000000E+00
  0.00000000E+00  0.00000000E+00  0.00000000E+00
  0.00000000E+00  0.00000000E+00  0.00000000E+00
  0.00000000E+00  0.00000000E+00  0.00000000E+00
  0.00000000E+00  0.00000000E+00  0.00000000E+00
  0.00000000E+00  0.00000000E+00  0.00000000E+00
  0.00000000E+00  0.00000000E+00  0.00000000E+00
  0.00000000E+00  0.00000000E+00  0.00000000E+00
  0.00000000E+00  0.00000000E+00  0.00000000E+00
  0.00000000E+00  0.00000000E+00  0.00000000E+00
  0.00000000E+00  0.00000000E+00  0.00000000E+00
  0.00000000E+00  0.00000000E+00  0.00000000E+00
  0.00000000E+00  0.00000000E+00  0.00000000E+00
  0.00000000E+00  0.00000000E+00  0.00000000E+00
  0.00000000E+00  0.00000000E+00  0.00000000E+00
  0.00000000E+00  0.00000000E+00  0.00000000E+00
  0.00000000E+00  0.00000000E+00  0.00000000E+00
  0.00000000E+00  0.00000000E+00  0.00000000E+00
  0.00000000E+00  0.00000000E+00  0.00000000E+00
  0.00000000E+00  0.00000000E+00  0.00000000E+00
  0.00000000E+00  0.00000000E+00  0.00000000E+00
  0.00000000E+00  0.00000000E+00  0.00000000E+00
  0.00000000E+00  0.00000000E+00  0.00000000E+00
  0.00000000E+00  0.00000000E+00  0.00000000E+00
  0.00000000E+00  0.00000000E+00  0.00000000E+00
  0.00000000E+00  0.00000000E+00  0.00000000E+00
  0.00000000E+00  0.00000000E+00  0.00000000E+00
  0.00000000E+00  0.00000000E+00  0.00000000E+00
  0.00000000E+00  0.00000000E+00  0.00000000E+00
  0.00000000E+00  0.00000000E+00  0.00000000E+00
  0.00000000E+00  0.00000000E+00  0.00000000E+00
  0.00000000E+00  0.00000000E+00  0.00000000E+00
  0.00000000E+00  0.00000000E+00  0.00000000E+00
  0.00000000E+00  0.00000000E+00  0.00000000E+00
  0.00000000E+00  0.00000000E+00  0.00000000E+00
  0.00000000E+00  0.00000000E+00  0.00000000E+00
  0.00000000E+00  0.00000000E+00  0.00000000E+00
  0.00000000E+00  0.00000000E+00  0.00000000E+00
  0.00000000E+00  0.00000000E+00  0.00000000E+00
  0.00000000E+00  0.00000000E+00  0.00000000E+00
  0.00000000E+00  0.00000000E+00  0.00000000E+00
  0.00000000E+00  0.00000000E+00  0.00000000E+00
  0.00000000E+00  0.00000000E+00  0.00000000E+00
  0.00000000E+00  0.00000000E+00  0.00000000E+00
  0.00000000E+00  0.00000000E+00  0.00000000E+00
  0.00000000E+00  0.00000000E+00  0.00000000E+00
  0.00000000E+00  0.00000000E+00  0.00000000E+00
  0.00000000E+00  0.00000000E+00  0.00000000E+00
  0.00000000E+00  0.00000000E+00  0.00000000E+00
  0.00000000E+00  0.00000000E+00  0.00000000E+00
  0.00000000E+00  0.00000000E+00  0.00000000E+00
  0.00000000E+00  0.00000000E+00  0.00000000E+00
  0.00000000E+00  0.00000000E+00  0.00000000E+00
  0.00000000E+00  0.00000000E+00  0.00000000E+00
  0.00000000E+00  0.00000000E+00  0.00000000E+00
  0.00000000E+00  0.00000000E+00  0.00000000E+00
  0.00000000E+00  0.00000000E+00  0.00000000E+00
  0.00000000E+00  0.00000000E+00  0.00000000E+00
  0.00000000E+00  0.00000000E+00  0.00000000E+00
  0.00000000E+00  0.00000000E+00  0.00000000E+00
  0.00000000E+00  0.00000000E+00  0.00000000E+00
  0.00000000E+00  0.00000000E+00  0.00000000E+00
  0.00000000E+00  0.00000000E+00  0.00000000E+00
  0.00000000E+00  0.00000000E+00  0.00000000E+00
  0.00000000E+00  0.00000000E+00  0.00000000E+00
  0.00000000E+00  0.00000000E+00  0.00000000E+00
  0.00000000E+00  0.00000000E+00  0.00000000E+00
  0.00000000E+00  0.00000000E+00  0.00000000E+00
  0.00000000E+00  0.00000000E+00  0.00000000E+00
  0.00000000E+00  0.00000000E+00  0.00000000E+00
  0.00000000E+00  0.00000000E+00  0.00000000E+00
  0.00000000E+00  0.00000000E+00  0.00000000E+00
  0.00000000E+00  0.00000000E+00  0.00000000E+00
  0.00000000E+00  0.00000000E+00  0.00000000E+00
  0.00000000E+00  0.00000000E+00  0.00000000E+00
  0.00000000E+00  0.00000000E+00  0.00000000E+00
  0.00000000E+00  0.00000000E+00  0.00000000E+00
  0.00000000E+00  0.00000000E+00  0.00000000E+00
  0.00000000E+00  0.00000000E+00  0.00000000E+00
  0.00000000E+00  0.00000000E+00  0.00000000E+00
  0.00000000E+00  0.00000000E+00  0.00000000E+00
  0.00000000E+00  0.00000000E+00  0.00000000E+00
  0.00000000E+00  0.00000000E+00  0.00000000E+00
  0.00000000E+00  0.00000000E+00  0.00000000E+00
  0.00000000E+00  0.00000000E+00  0.00000000E+00
  0.00000000E+00  0.00000000E+00  0.00000000E+00
  0.00000000E+00  0.00000000E+00  0.00000000E+00
  0.00000000E+00  0.00000000E+00  0.00000000E+00
  0.00000000E+00  0.00000000E+00  0.00000000E+00
  0.00000000E+00  0.00000000E+00  0.00000000E+00
  0.00000000E+00  0.00000000E+00  0.00000000E+00
  0.00000000E+00  0.00000000E+00  0.00000000E+00
  0.00000000E+00  0.00000000E+00  0.00000000E+00
  0.00000000E+00  0.00000000E+00  0.00000000E+00
  0.00000000E+00  0.00000000E+00  0.00000000E+00
  0.00000000E+00  0.00000000E+00  0.00000000E+00
  0.00000000E+00  0.00000000E+00  0.00000000E+00
  0.00000000E+00  0.00000000E+00  0.00000000E+00
  0.00000000E+00  0.00000000E+00  0.00000000E+00
  0.00000000E+00  0.00000000E+00  0.00000000E+00
  0.00000000E+00  0.00000000E+00  0.00000000E+00
  0.00000000E+00  0.00000000E+00  0.00000000E+00
  0.00000000E+00  0.00000000E+00  0.00000000E+00
  0.00000000E+00  0.00000000E+00  0.00000000E+00
  0.00000000E+00  0.00000000E+00  0.00000000E+00
  0.00000000E+00  0.00000000E+00  0.00000000E+00
  0.00000000E+00  0.00000000E+00  0.00000000E+00
  0.00000000E+00  0.00000000E+00  0.00000000E+00
  0.00000000E+00  0.00000000E+00  0.00000000E+00
  0.00000000E+00  0.00000000E+00  0.00000000E+00
  0.00000000E+00  0.00000000E+00  0.00000000E+00
  0.00000000E+00  0.00000000E+00  0.00000000E+00
  0.00000000E+00  0.00000000E+00  0.00000000E+00
  0.00000000E+00  0.00000000E+00  0.00000000E+00
  0.00000000E+00  0.00000000E+00  0.00000000E+00
  0.00000000E+00  0.00000000E+00  0.00000000E+00
  0.00000000E+00  0.00000000E+00  0.00000000E+00
  0.00000000E+00  0.00000000E+00  0.00000000E+00
  0.00000000E+00  0.00000000E+00  0.00000000E+00
  0.00000000E+00  0.00000000E+00  0.00000000E+00
  0.00000000E+00  0.00000000E+00  0.00000000E+00
  0.00000000E+00  0.00000000E+00  0.00000000E+00
  0.00000000E+00  0.00000000E+00  0.00000000E+00
  0.00000000E+00  0.00000000E+00  0.00000000E+00
  0.00000000E+00  0.00000000E+00  0.00000000E+00
  0.00000000E+00  0.00000000E+00  0.00000000E+00
  0.00000000E+00  0.00000000E+00  0.00000000E+00
  0.00000000E+00  0.00000000E+00  0.00000000E+00
  0.00000000E+00  0.00000000E+00  0.00000000E+00
  0.00000000E+00  0.00000000E+00  0.00000000E+00
  0.00000000E+00  0.00000000E+00  0.00000000E+00
  0.00000000E+00  0.00000000E+00  0.00000000E+00
  0.00000000E+00  0.00000000E+00  0.00000000E+00
