# Supplementary material for: Adsorption of Toluene and Water over Cationic-Exchanged Y Zeolites: A DFT Exploration
Source: Molecules. 2021 Sep 9;26(18):5486. doi: 10.3390/molecules26185486 (PMC8466149; doi:10.3390/molecules26185486)
Supplement: Supplementary file 1 [file molecules-26-05486-s001.zip › Structures of Y-toluene and Y-Water/CONTCAR-LiY-Toluene.vasp]

LiY-Toluene                         
   1.00000000000000     
    -0.0086743090516652   12.2344600021334458   12.3053103335632503
    12.2887274487876912    0.0507753044562848   12.2452635427575078
    12.4050946076770714   12.2912755227275898   -0.0658152300736846
   C    H    Al   Li   Si   O 
     7     8    14    14    34    96
Direct
  0.3119425035969116  0.3835381313216065  0.2117174984865316
  0.2273317421360829  0.4046421010712355  0.2836488495964973
  0.3753583226736631  0.2907397592879675  0.2224201256453792
  0.2073608035518512  0.3293961435615256  0.3666213987467006
  0.3552448042201087  0.2167527287410226  0.3057917393654149
  0.2705613291949169  0.2365307478895629  0.3779985369777416
  0.1597741032076675  0.5045300128468555  0.2729934486239873
  0.1414757326076433  0.3438808514267309  0.4231698099499668
  0.4046504917273258  0.1443935431330929  0.3151430954570547
  0.2540946885736516  0.1793970288195379  0.4432647357237789
  0.4408976194206447  0.2764030053903888  0.1655449605297725
  0.1532896899398657  0.5290063764671402  0.3238035628852126
  0.1830668689296084  0.5534652691413531  0.2024178696487947
  0.0890803445671685  0.5095088460334374  0.2855683988956145
  0.3282404907231137  0.4406360438309483  0.1462296666631856
  0.2147698636200081  0.0324175643574196  0.3861253134408255
  0.7864381586187345  0.9589549415118956  0.6090786061574632
  0.6119342718681415  0.1363436038476628  0.7833680997780619
  0.0368580307496686  0.2183111514819293  0.8557925177560012
  0.3887987537478314  0.8572345502146628  0.0437377483004734
  0.1288032248839447  0.9626704570392407  0.7934010076700168
  0.9640359980043470  0.6093753169581412  0.1378740595931679
  0.8605634260889340  0.0338320900499358  0.3868723966288525
  0.2108300992109486  0.8595954498277413  0.3889548059606083
  0.1361748939844422  0.6145322535080691  0.7962214822723802
  0.8727306821054905  0.3842216316345392  0.2066678340984255
  0.6132521113950503  0.7841911725105524  0.1342935019619788
  0.3859144047268569  0.0344676037388672  0.8701748498114416
  0.9580547468997835  0.1417564165038168  0.7840923582721637
  0.9492331216483828  0.9481372605978808  0.9471039127110668
  0.3502484721128301  0.0472259336111345  0.0528428164865687
  0.6476795669309899  0.9453479183941277  0.9489456736998418
  0.0476345134568578  0.0470780948507273  0.3513832490094603
  0.0497313892955803  0.0591864573766000  0.0395513647495083
  0.9558435823858078  0.9469997576809455  0.6400707649550941
  0.2260746339490553  0.2412293930676111  0.2553168930173141
  0.7734921328120962  0.1813925821112707  0.7625999009279530
  0.7771450471742213  0.7692251806309225  0.1685418176438280
  0.1750640756729246  0.7754080126588035  0.7763502805756594
  0.2318162631312924  0.8139425290146924  0.2296691712740560
  0.8237031841695168  0.2286676143889669  0.2267256745011714
  0.2166253295666082  0.2232158055209536  0.8378577226905690
  0.7719861476500398  0.7752147654137125  0.7704208279928616
  0.6138631242850672  0.9635640598800403  0.1315152609044254
  0.1436002121670025  0.6088380662229883  0.9685975272618658
  0.9646637803480423  0.1397096187991075  0.6037932113411592
  0.0375077619577443  0.8565098722666713  0.3895237612270553
  0.8607975446859039  0.3879692190546995  0.0345425623154818
  0.1387392365075447  0.7831097455206876  0.6124163643180183
  0.7901817802833678  0.6119981514523336  0.1308173049069245
  0.2106583950655394  0.3880186830466423  0.8757863698553939
  0.3878908958930347  0.8573876186100015  0.2196098720358304
  0.8650561689336701  0.2121473773458686  0.3837003427617452
  0.9591417679296583  0.7891565834915935  0.1392396150111066
  0.2075458742542698  0.8605257809400656  0.0433447715982576
  0.0405174860096858  0.3859247567733414  0.2124040422528753
  0.6113489021461601  0.7833345128609804  0.9612777182736073
  0.9669839032678126  0.6140986855116979  0.7898986759915653
  0.7819989781700881  0.1464618982585416  0.9554520135553964
  0.8577603339403175  0.0436401555359574  0.2053636202243583
  0.3906218200262578  0.2116633679485127  0.0363209201856459
  0.2110652222943132  0.0339171571407092  0.8673691355106374
  0.0392071671529770  0.3897694691223603  0.8658482430861076
  0.2162585845684049  0.3874310948740576  0.0445216901013706
  0.7900258652579953  0.6106269573330408  0.9596527122076356
  0.1371231172063276  0.7818240537968564  0.9696938739178141
  0.8587306975120426  0.2184333215208823  0.0294647604703805
  0.3920845947216866  0.0319904421402616  0.2124199451927137
  0.6107182185506107  0.9601848465110521  0.7898342649513960
  0.9649194022001868  0.7796381964778066  0.6109634010111488
  0.7858014557537070  0.9714213627962885  0.1274419811458395
  0.1376802250902761  0.9628627875106697  0.6094570536778418
  0.0277999585305245  0.8683019229878545  0.2142146963110357
  0.7910947632357485  0.1326863755520726  0.6055545255272293
  0.3852828463536659  0.2141695462203556  0.8635512255091667
  0.6112534200612466  0.1413919978412896  0.9583458069212324
  0.0404814526699407  0.2122850658021040  0.3844176344982029
  0.1897943599845553  0.0018833561947692  0.8111511814221311
  0.0077509485052469  0.5017624742011723  0.8063943247546439
  0.2095839296201720  0.4968260051304430  0.0046445849951713
  0.8007315710921370  0.4998491498836366  0.9964205950725943
  0.1966153156823181  0.7976251821006275  0.5056223207545817
  0.9919799035917791  0.2098054603692150  0.7957117939536510
  0.1900364338409984  0.7990599317440258  0.0115394508426998
  0.7955121794396678  0.2037121976840796  0.9959216225228047
  0.5051540260498010 -0.0027844644442363  0.1939685321051938
  0.5046421982865412  0.7894417685612592  0.0010720080138569
  0.7930732537953178  0.9968663787934763  0.4973694368370797
  0.8129637455257289  0.5018922994027628  0.1868214312556729
  0.5017704712004460 -0.0002325004463138  0.8039933946811827
  0.4981167257716479  0.8058554757357288  0.2004178698200393
  0.0036514373965389  0.4931239568011758  0.2055924219461985
  0.0009308092252424  0.7926499247897790  0.5000769421670203
  0.1953114943155068  0.4956588912441133  0.8146704404105855
  0.8003739216575035  0.0074257012659960  0.1864750266157379
  0.2015042194338911  0.9930730273866114  0.5033358385155194
  0.9874201321211274  0.8119654168724061  0.1998553071524839
  0.8062740159331780  0.1915411198524869  0.4947349885510621
  0.4934204417484394  0.2006782999990558  0.8046299726625252
  0.5008538665190919  0.2021586091253429  0.9951070182247291
  0.0002163332955426  0.2008464216953428  0.4941553252382209
  0.1523764884158492  0.1447965672171398  0.8626611835689115
  0.1493895054293798  0.3457828124605197  0.8665492815958765
  0.1590863416284359  0.3500396019762725  0.1576724148150259
  0.8501061859813837  0.6468660046109492  0.8454857894798263
  0.1513141854504571  0.8325665732797065  0.3491538200450601
  0.8314847629716826  0.1625084202063296  0.8452506528616317
  0.1492159213550760  0.8378188536960453  0.8595604143737999
  0.8409930061264274  0.1574626016879946  0.1440375692408503
  0.3603317895254453  0.1452449467141479  0.1461495676941456
  0.3456081295658708  0.8413584964088520  0.1650610919088938
  0.8585357944676041  0.1526970354908554  0.3391437909548418
  0.8490452062437680  0.3441487925195595  0.1453056739084841
  0.6500743306859410  0.8429439522556835  0.8477981823499041
  0.6603155357487669  0.8532305250904776  0.1403896559741407
  0.8461061332197903  0.6584092982337645  0.1408926033537744
  0.8537795823163336  0.8361681329149827  0.6524945849364172
  0.1638574439711673  0.6516129703361493  0.8555381937568235
  0.8475748481494714  0.8585287056658281  0.1409645798740611
  0.1385814538782354  0.8518677879592744  0.6538541019024120
  0.1405926336114643  0.8504124082830745  0.1560589525880055
  0.8516929592334619  0.1532395952581543  0.6399375833601446
  0.3388770697341431  0.1589007962846118  0.8544720996993862
  0.6538041943731645  0.1538995389494038  0.8484304790339572
  0.1523379738586459  0.1565259532704665  0.3471187017974497
  0.1655269968811857  0.9747238961489840  0.9852350759785913
  0.9721680095886456  0.3718206385604201  0.9754686172459377
  0.1795273537610157  0.3683631207249118  0.9879185635189240
  0.8245738167632656  0.6302005275411861  0.0169648194031624
  0.1632924898659990  0.9821745186792360  0.3662976881980707
  0.0068043426833570  0.0180180275109514  0.8357643886242642
  0.0206337530021388  0.8263873871916064  0.0264016840831384
  0.9708332222859488  0.1750941635892037  0.9802180265230270
  0.3726927777527126  0.9766862032623994  0.1724039765194933
  0.3707035540149495  0.9786786586948922  0.9900785023225269
  0.9842408975514940  0.9698347748912649  0.3728130465774615
  0.9938520968902272  0.3598663462599838  0.1725861932418470
  0.6322300914791077  0.0123010615861155  0.8322957625509754
  0.6301246840577899  0.8276605205308287  0.0124983362935678
  0.0339538707980770  0.6241573009274407  0.0217865949745755
  0.0228522473439560  0.8228135420854320  0.6244655347499460
  0.0149269110948749  0.6414644098811779  0.8265096289029517
  0.8258226465673910  0.0291391038537836  0.0141025899887020
  0.0221343219028333  0.0245159443614224  0.6178633961840165
  0.9738535170010141  0.9844894244469712  0.1654532423557530
  0.8366132962213561  0.0184382474654107  0.6242208843234449
  0.3725240097970189  0.1724836999457467  0.9796452597104534
  0.6246620038625585  0.0259341140061270  0.0180857400603742
  0.9806117513178640  0.1703784630471506  0.3719587768664402
  0.3202146043106060  0.0118099104920732  0.8400775563373071
  0.0373113760174475  0.3308835239131526  0.8208901463233389
  0.3276015983919323  0.3204905903172481  0.0307996003532260
  0.6804155471651060  0.6738243396673775  0.9677953468858772
  0.3294793484388798  0.8278471984219938  0.3280773092910139
  0.9730776702241947  0.1733750959538050  0.6673504852041010
  0.1736993495573790  0.6685864799576166  0.9933900209894998
  0.8230272296650775  0.3289057267206993  0.0174506427319218
  0.3324883127453386  0.0228721941216130  0.3185072968650231
  0.3129434151890538  0.8216958968622553  0.0395513029245730
  0.8263922981764182  0.0278609058515300  0.3116893211695416
  0.8307750132936985  0.3215922802683009  0.3250820834015148
  0.6737917163288050  0.9700592417845904  0.6839234216673135
  0.6798436299278472  0.6680851080889766  0.1690891200350168
  0.9653594737749720  0.6828275808886710  0.1796238195059969
  0.9815878321540588  0.6685087672396762  0.6768933250413947
  0.1754453287157155  0.6781479304891931  0.6790957511046155
  0.6759030991792511  0.9857487746152931  0.1601120489797230
  0.1662050768987441  0.9704759214356894  0.6785955323948750
  0.0122037350225752  0.8337517593485895  0.3241443330600213
  0.6841001720980046  0.1689972074758997  0.6687982364072290
  0.3211654925730121  0.3255628060588426  0.8392084952949935
  0.6691498448484869  0.1708950767193740  0.9841955835815980
  0.0270574608267380  0.3229119406100880  0.3239233098108078
 
  0.00000000E+00  0.00000000E+00  0.00000000E+00
  0.00000000E+00  0.00000000E+00  0.00000000E+00
  0.00000000E+00  0.00000000E+00  0.00000000E+00
  0.00000000E+00  0.00000000E+00  0.00000000E+00
  0.00000000E+00  0.00000000E+00  0.00000000E+00
  0.00000000E+00  0.00000000E+00  0.00000000E+00
  0.00000000E+00  0.00000000E+00  0.00000000E+00
  0.00000000E+00  0.00000000E+00  0.00000000E+00
  0.00000000E+00  0.00000000E+00  0.00000000E+00
  0.00000000E+00  0.00000000E+00  0.00000000E+00
  0.00000000E+00  0.00000000E+00  0.00000000E+00
  0.00000000E+00  0.00000000E+00  0.00000000E+00
  0.00000000E+00  0.00000000E+00  0.00000000E+00
  0.00000000E+00  0.00000000E+00  0.00000000E+00
  0.00000000E+00  0.00000000E+00  0.00000000E+00
  0.00000000E+00  0.00000000E+00  0.00000000E+00
  0.00000000E+00  0.00000000E+00  0.00000000E+00
  0.00000000E+00  0.00000000E+00  0.00000000E+00
  0.00000000E+00  0.00000000E+00  0.00000000E+00
  0.00000000E+00  0.00000000E+00  0.00000000E+00
  0.00000000E+00  0.00000000E+00  0.00000000E+00
  0.00000000E+00  0.00000000E+00  0.00000000E+00
  0.00000000E+00  0.00000000E+00  0.00000000E+00
  0.00000000E+00  0.00000000E+00  0.00000000E+00
  0.00000000E+00  0.00000000E+00  0.00000000E+00
  0.00000000E+00  0.00000000E+00  0.00000000E+00
  0.00000000E+00  0.00000000E+00  0.00000000E+00
  0.00000000E+00  0.00000000E+00  0.00000000E+00
  0.00000000E+00  0.00000000E+00  0.00000000E+00
  0.00000000E+00  0.00000000E+00  0.00000000E+00
  0.00000000E+00  0.00000000E+00  0.00000000E+00
  0.00000000E+00  0.00000000E+00  0.00000000E+00
  0.00000000E+00  0.00000000E+00  0.00000000E+00
  0.00000000E+00  0.00000000E+00  0.00000000E+00
  0.00000000E+00  0.00000000E+00  0.00000000E+00
  0.00000000E+00  0.00000000E+00  0.00000000E+00
  0.00000000E+00  0.00000000E+00  0.00000000E+00
  0.00000000E+00  0.00000000E+00  0.00000000E+00
  0.00000000E+00  0.00000000E+00  0.00000000E+00
  0.00000000E+00  0.00000000E+00  0.00000000E+00
  0.00000000E+00  0.00000000E+00  0.00000000E+00
  0.00000000E+00  0.00000000E+00  0.00000000E+00
  0.00000000E+00  0.00000000E+00  0.00000000E+00
  0.00000000E+00  0.00000000E+00  0.00000000E+00
  0.00000000E+00  0.00000000E+00  0.00000000E+00
  0.00000000E+00  0.00000000E+00  0.00000000E+00
  0.00000000E+00  0.00000000E+00  0.00000000E+00
  0.00000000E+00  0.00000000E+00  0.00000000E+00
  0.00000000E+00  0.00000000E+00  0.00000000E+00
  0.00000000E+00  0.00000000E+00  0.00000000E+00
  0.00000000E+00  0.00000000E+00  0.00000000E+00
  0.00000000E+00  0.00000000E+00  0.00000000E+00
  0.00000000E+00  0.00000000E+00  0.00000000E+00
  0.00000000E+00  0.00000000E+00  0.00000000E+00
  0.00000000E+00  0.00000000E+00  0.00000000E+00
  0.00000000E+00  0.00000000E+00  0.00000000E+00
  0.00000000E+00  0.00000000E+00  0.00000000E+00
  0.00000000E+00  0.00000000E+00  0.00000000E+00
  0.00000000E+00  0.00000000E+00  0.00000000E+00
  0.00000000E+00  0.00000000E+00  0.00000000E+00
  0.00000000E+00  0.00000000E+00  0.00000000E+00
  0.00000000E+00  0.00000000E+00  0.00000000E+00
  0.00000000E+00  0.00000000E+00  0.00000000E+00
  0.00000000E+00  0.00000000E+00  0.00000000E+00
  0.00000000E+00  0.00000000E+00  0.00000000E+00
  0.00000000E+00  0.00000000E+00  0.00000000E+00
  0.00000000E+00  0.00000000E+00  0.00000000E+00
  0.00000000E+00  0.00000000E+00  0.00000000E+00
  0.00000000E+00  0.00000000E+00  0.00000000E+00
  0.00000000E+00  0.00000000E+00  0.00000000E+00
  0.00000000E+00  0.00000000E+00  0.00000000E+00
  0.00000000E+00  0.00000000E+00  0.00000000E+00
  0.00000000E+00  0.00000000E+00  0.00000000E+00
  0.00000000E+00  0.00000000E+00  0.00000000E+00
  0.00000000E+00  0.00000000E+00  0.00000000E+00
  0.00000000E+00  0.00000000E+00  0.00000000E+00
  0.00000000E+00  0.00000000E+00  0.00000000E+00
  0.00000000E+00  0.00000000E+00  0.00000000E+00
  0.00000000E+00  0.00000000E+00  0.00000000E+00
  0.00000000E+00  0.00000000E+00  0.00000000E+00
  0.00000000E+00  0.00000000E+00  0.00000000E+00
  0.00000000E+00  0.00000000E+00  0.00000000E+00
  0.00000000E+00  0.00000000E+00  0.00000000E+00
  0.00000000E+00  0.00000000E+00  0.00000000E+00
  0.00000000E+00  0.00000000E+00  0.00000000E+00
  0.00000000E+00  0.00000000E+00  0.00000000E+00
  0.00000000E+00  0.00000000E+00  0.00000000E+00
  0.00000000E+00  0.00000000E+00  0.00000000E+00
  0.00000000E+00  0.00000000E+00  0.00000000E+00
  0.00000000E+00  0.00000000E+00  0.00000000E+00
  0.00000000E+00  0.00000000E+00  0.00000000E+00
  0.00000000E+00  0.00000000E+00  0.00000000E+00
  0.00000000E+00  0.00000000E+00  0.00000000E+00
  0.00000000E+00  0.00000000E+00  0.00000000E+00
  0.00000000E+00  0.00000000E+00  0.00000000E+00
  0.00000000E+00  0.00000000E+00  0.00000000E+00
  0.00000000E+00  0.00000000E+00  0.00000000E+00
  0.00000000E+00  0.00000000E+00  0.00000000E+00
  0.00000000E+00  0.00000000E+00  0.00000000E+00
  0.00000000E+00  0.00000000E+00  0.00000000E+00
  0.00000000E+00  0.00000000E+00  0.00000000E+00
  0.00000000E+00  0.00000000E+00  0.00000000E+00
  0.00000000E+00  0.00000000E+00  0.00000000E+00
  0.00000000E+00  0.00000000E+00  0.00000000E+00
  0.00000000E+00  0.00000000E+00  0.00000000E+00
  0.00000000E+00  0.00000000E+00  0.00000000E+00
  0.00000000E+00  0.00000000E+00  0.00000000E+00
  0.00000000E+00  0.00000000E+00  0.00000000E+00
  0.00000000E+00  0.00000000E+00  0.00000000E+00
  0.00000000E+00  0.00000000E+00  0.00000000E+00
  0.00000000E+00  0.00000000E+00  0.00000000E+00
  0.00000000E+00  0.00000000E+00  0.00000000E+00
  0.00000000E+00  0.00000000E+00  0.00000000E+00
  0.00000000E+00  0.00000000E+00  0.00000000E+00
  0.00000000E+00  0.00000000E+00  0.00000000E+00
  0.00000000E+00  0.00000000E+00  0.00000000E+00
  0.00000000E+00  0.00000000E+00  0.00000000E+00
  0.00000000E+00  0.00000000E+00  0.00000000E+00
  0.00000000E+00  0.00000000E+00  0.00000000E+00
  0.00000000E+00  0.00000000E+00  0.00000000E+00
  0.00000000E+00  0.00000000E+00  0.00000000E+00
  0.00000000E+00  0.00000000E+00  0.00000000E+00
  0.00000000E+00  0.00000000E+00  0.00000000E+00
  0.00000000E+00  0.00000000E+00  0.00000000E+00
  0.00000000E+00  0.00000000E+00  0.00000000E+00
  0.00000000E+00  0.00000000E+00  0.00000000E+00
  0.00000000E+00  0.00000000E+00  0.00000000E+00
  0.00000000E+00  0.00000000E+00  0.00000000E+00
  0.00000000E+00  0.00000000E+00  0.00000000E+00
  0.00000000E+00  0.00000000E+00  0.00000000E+00
  0.00000000E+00  0.00000000E+00  0.00000000E+00
  0.00000000E+00  0.00000000E+00  0.00000000E+00
  0.00000000E+00  0.00000000E+00  0.00000000E+00
  0.00000000E+00  0.00000000E+00  0.00000000E+00
  0.00000000E+00  0.00000000E+00  0.00000000E+00
  0.00000000E+00  0.00000000E+00  0.00000000E+00
  0.00000000E+00  0.00000000E+00  0.00000000E+00
  0.00000000E+00  0.00000000E+00  0.00000000E+00
  0.00000000E+00  0.00000000E+00  0.00000000E+00
  0.00000000E+00  0.00000000E+00  0.00000000E+00
  0.00000000E+00  0.00000000E+00  0.00000000E+00
  0.00000000E+00  0.00000000E+00  0.00000000E+00
  0.00000000E+00  0.00000000E+00  0.00000000E+00
  0.00000000E+00  0.00000000E+00  0.00000000E+00
  0.00000000E+00  0.00000000E+00  0.00000000E+00
  0.00000000E+00  0.00000000E+00  0.00000000E+00
  0.00000000E+00  0.00000000E+00  0.00000000E+00
  0.00000000E+00  0.00000000E+00  0.00000000E+00
  0.00000000E+00  0.00000000E+00  0.00000000E+00
  0.00000000E+00  0.00000000E+00  0.00000000E+00
  0.00000000E+00  0.00000000E+00  0.00000000E+00
  0.00000000E+00  0.00000000E+00  0.00000000E+00
  0.00000000E+00  0.00000000E+00  0.00000000E+00
  0.00000000E+00  0.00000000E+00  0.00000000E+00
  0.00000000E+00  0.00000000E+00  0.00000000E+00
  0.00000000E+00  0.00000000E+00  0.00000000E+00
  0.00000000E+00  0.00000000E+00  0.00000000E+00
  0.00000000E+00  0.00000000E+00  0.00000000E+00
  0.00000000E+00  0.00000000E+00  0.00000000E+00
  0.00000000E+00  0.00000000E+00  0.00000000E+00
  0.00000000E+00  0.00000000E+00  0.00000000E+00
  0.00000000E+00  0.00000000E+00  0.00000000E+00
  0.00000000E+00  0.00000000E+00  0.00000000E+00
  0.00000000E+00  0.00000000E+00  0.00000000E+00
  0.00000000E+00  0.00000000E+00  0.00000000E+00
  0.00000000E+00  0.00000000E+00  0.00000000E+00
  0.00000000E+00  0.00000000E+00  0.00000000E+00
  0.00000000E+00  0.00000000E+00  0.00000000E+00
  0.00000000E+00  0.00000000E+00  0.00000000E+00
  0.00000000E+00  0.00000000E+00  0.00000000E+00
  0.00000000E+00  0.00000000E+00  0.00000000E+00
  0.00000000E+00  0.00000000E+00  0.00000000E+00
  0.00000000E+00  0.00000000E+00  0.00000000E+00
