# Supplementary material for: Adsorption of Toluene and Water over Cationic-Exchanged Y Zeolites: A DFT Exploration
Source: Molecules. 2021 Sep 9;26(18):5486. doi: 10.3390/molecules26185486 (PMC8466149; doi:10.3390/molecules26185486)
Supplement: Supplementary file 1 [file molecules-26-05486-s001.zip › Structures of Y-toluene and Y-Water/CONTCAR-NaY-H2O.vasp]

NaY-H2O                         
   1.00000000000000     
    -0.0227936979647389   12.3858325921122923   12.4325699247688117
    12.3674220709765681    0.0775331118667928   12.3323358463043622
    12.5465697104914256   12.4660078969358388   -0.1032767285835997
   H    O    Al   Na   Si   O 
     2     1    14    14    34    96
Direct
  0.2675038792042226  0.1841385899683344  0.4334908161141279
  0.3256435656013300  0.1164893056358041  0.3768835050064219
  0.3018066136139024  0.1829405531376702  0.3708036064592439
  0.2129621488857250  0.0328600241577755  0.3904361005709261
  0.7873179753232877  0.9595479957986933  0.6053562916639322
  0.6116114733947314  0.1411416954994457  0.7844583659257892
  0.0316580495288539  0.2240189526260684  0.8506861719331350
  0.3980297185942229  0.8471766725090457  0.0346210883885959
  0.1352950804003876  0.9625483764402474  0.7883682992443641
  0.9659520251861152  0.6104811291474662  0.1403921172836993
  0.8578404912679056  0.0313127518099894  0.3936835524418082
  0.2171136731786499  0.8485763608914509  0.3922889946505608
  0.1449598596331400  0.6152067249096438  0.7910023725297772
  0.8699716351590524  0.3861326874899415  0.2079504985484802
  0.6114938630020038  0.7832392705872888  0.1394913484472682
  0.3960398654166939  0.0397802965097053  0.8469306147845247
  0.9553424600946692  0.1521404557495242  0.7815735329512591
  0.9421902695809339  0.9429446789481742  0.9387271699319281
  0.3424818909957871  0.0390372204650101  0.0471739546709090
  0.6688189628957920  0.9405922964246667  0.9460668283239246
  0.0435618712165413  0.0627257708904698  0.3415458236693562
  0.0640607385087339  0.0670544978067524  0.0338124419377908
  0.9599420141072558  0.9362461569657990  0.6421390722032079
  0.2376446847000682  0.2417420595680243  0.2562873012199218
  0.7692375769483454  0.2161262874528692  0.7422218021551268
  0.7627541798097729  0.7512955990158874  0.2146750865139175
  0.2098910017856723  0.7717513942850454  0.7534793984020208
  0.2553402448309364  0.7846447404293773  0.2342891868329157
  0.7908587737345057  0.2373124665094483  0.2473568274512813
  0.2281642829761296  0.2294353843286550  0.8018935363277168
  0.7592906367728066  0.7721669364074156  0.7614793278337579
  0.6096749580682560  0.9666770357682447  0.1404780811237328
  0.1486591582865834  0.6079700347504915  0.9700907509057477
  0.9648677239284065  0.1520100476201408  0.5994178909601261
  0.0367278983072318  0.8470813208242000  0.3927927394044418
  0.8604964355184003  0.3922873747531173  0.0320864782620092
  0.1548776034697610  0.7779014842539136  0.6008841658307842
  0.7903844450554652  0.6126601179224388  0.1331605085391502
  0.2136816777250453  0.3924589005339665  0.8722623949877525
  0.3924327190229490  0.8603031108699648  0.2143021780593252
  0.8537382321143083  0.2197082519708810  0.3917666501912990
  0.9593969108429155  0.7894695130978319  0.1425403028321351
  0.2155498912117836  0.8563035490893380  0.0404524352622670
  0.0397045735365800  0.3895858587390717  0.2169739455550057
  0.6061015886126732  0.7786099575459211  0.9664207581875245
  0.9721919135585108  0.6118668096202069  0.7845733955645779
  0.7762475334739166  0.1539776775083592  0.9614597312271548
  0.8529473030979943  0.0489495112839021  0.2082429897263212
  0.3922381170942831  0.2155098122749805  0.0386806020477736
  0.2180016498296312  0.0352162509218039  0.8539242258489348
  0.0438959229946878  0.3901421972741567  0.8615014983548668
  0.2162669569144367  0.3922434893738441  0.0442146955190037
  0.7921213624976469  0.6125638517570433  0.9578857980389478
  0.1400548793410716  0.7807984541630271  0.9720395773292771
  0.8508844548219201  0.2278790198272429  0.0281162603833014
  0.3940135607929719  0.0349318335014307  0.2187061535882575
  0.6084456175836744  0.9634475880704618  0.7837324863590179
  0.9735384376155155  0.7711053889555763  0.6021280341234593
  0.7827846076123132  0.9747916325473563  0.1358639200614953
  0.1396768022893033  0.9682553242560207  0.6042650368488147
  0.0283949891715822  0.8703986359557909  0.2112454388891350
  0.7840387621447618  0.1449097192559445  0.6001893119644600
  0.3895773639639730  0.2157353076390379  0.8658757282834925
  0.6063678943677724  0.1478728436503582  0.9640277188298864
  0.0374971181420253  0.2212243756385786  0.3910991493414824
  0.2081406835582375  0.9948301739205706  0.7970460430516223
  0.0139371375835612  0.5004654883119846  0.7990747418615179
  0.2157446915360781  0.4979821645115473  0.0066305612674294
  0.7994728057772239  0.5034354739235811  0.9970521332446332
  0.2274866561040111  0.7775954386300491  0.5012444720299213
  0.9893567473090895  0.2275269882311158  0.7813741724798637
  0.1965719101409004  0.7943216112135647  0.0120186781577595
  0.7822360996855234  0.2188247787452697  0.9980703819087999
  0.5040004619690827  0.9964645213309566  0.2093014910297367
  0.5080677083040123  0.7629577149165884  0.0141801632023588
  0.7815890869525406  0.9977440038218666  0.4988829611900449
  0.8089229632363230  0.5032545870414208  0.1877629977522581
  0.5081851466555328  0.0200594883910810  0.7701817388513358
  0.4984985545882225  0.8024671957762315  0.2093674509831165
  0.0003345496177481  0.4959876154674140  0.2112787816954483
  0.9984125371899589  0.7763684253734364  0.4975140339151646
  0.2042261091115807  0.4972590271606697  0.8047130509805850
  0.7923552014780704  0.0078215605187853  0.2003455513320898
  0.2057959693419414  0.0060735388041943  0.5023159137497930
  0.9907753149494286  0.8090226663603745  0.2018175673189352
  0.7788386219252449  0.2101148831739123  0.4957515473910817
  0.4949820019509433  0.2087832237244264  0.8042803937985871
  0.4985310240606861  0.2144254696956178  0.9953998601024646
  0.0149624901007357  0.2124336300272441  0.4957450206290587
  0.1362443338732875  0.1332244594747130  0.8690855501528298
  0.1473230859016216  0.3526551467402077  0.8703914202800108
  0.1531127059982364  0.3596653951360315  0.1529284671360646
  0.8612035477498650  0.6400258999159566  0.8497841808586926
  0.1463102628559043  0.8267195475460508  0.3642117392990482
  0.8359480471501326  0.1594547087122024  0.8565580497712308
  0.1425116763240696  0.8450051720958542  0.8671708868169903
  0.8420091612734034  0.1575323349505468  0.1369670581652670
  0.3693358304605025  0.1444483295212147  0.1458417099321792
  0.3609062259581284  0.8668950667047133  0.1382433058912617
  0.8726794893637793  0.1395475503823861  0.3565728189294990
  0.8576607015889588  0.3501068482159105  0.1376478697270264
  0.6197561668040802  0.8563243151519561  0.8620882255340853
  0.6515980220767680  0.8618155457177052  0.1377911720776295
  0.8543438695891646  0.6527556499509088  0.1362749225084391
  0.8746028047353632  0.8478194349646228  0.6362429200368966
  0.1646134473299057  0.6433617776472376  0.8612459768834978
  0.8534456606984901  0.8673176413095810  0.1384231571629153
  0.1272527621184834  0.8709516953813162  0.6254113201203191
  0.1336602024156165  0.8688060434551217  0.1408332634632589
  0.8630597779196435  0.1604635282277954  0.6105513079527486
  0.3509665083380720  0.1507782139876814  0.8629168042747346
  0.6480766305435337  0.1465201800510673  0.8604167151192940
  0.1378963329530839  0.1493409262005144  0.3516111187495536
  0.2002602067257111  0.9632978907810841  0.9662005527247732
  0.9685679824224759  0.3749849099497153  0.9653401123981936
  0.1843981612825800  0.3779146747331058  0.9813703793355324
  0.8137593058311327  0.6354176895232602  0.0217462474929813
  0.1747607616914118  0.9674378346564936  0.3773423004602333
  0.0185764197459801  0.0318208040127329  0.8173118443615356
  0.0270434300522568  0.8156257274017410  0.0342104994271180
  0.9587458553268289  0.1937527009600450  0.9692878586336676
  0.3750430497072990  0.9751856680107809  0.1859196668003188
  0.3901235500835576  0.9588182974716740  0.9563469007945905
  0.9761606340391741  0.9568441527253740  0.3822077758657825
  0.9870453091110032  0.3579881584160202  0.1902135635676126
  0.6321522892472240  0.0206817280696558  0.8165269101806382
  0.6251067764473669  0.8143706447894307  0.0232102637236907
  0.0411115566068611  0.6238649979370928  0.0284940159700647
  0.0508872313983245  0.7951407257561035  0.6051750069248435
  0.0280511760143026  0.6430324184799587  0.8071795908228465
  0.8134144507705422  0.0404862569822063  0.0267918658791550
  0.0285434626416864  0.0393770633037400  0.6188882322777967
  0.9650796216950206  0.9836972763503697  0.1758488802582352
  0.8197150866727776  0.0332936040177065  0.6184813290510864
  0.3762863823301462  0.1798633097828610  0.9792392143909040
  0.6153352000178506  0.0372291590778725  0.0327607246948668
  0.9576080534424768  0.1964226676528439  0.3927742018258510
  0.3151432342036499  0.0535868460876967  0.8071571806195691
  0.0566063831156401  0.3249638820610085  0.8141497163201959
  0.3231794485283955  0.3201307152425929  0.0418594746223202
  0.6889854044257433  0.6807082048790005  0.9485143281001962
  0.3251309007476709  0.8167923880824960  0.3125928067147207
  0.9418955767717315  0.1917169065701952  0.6746200674386047
  0.1833528781222064  0.6700085011290313  0.9853466419258595
  0.8133895232202553  0.3349655427542715  0.0256501558002078
  0.3269173900153035  0.0380059529985121  0.3201640395645054
  0.3121256678195078  0.8045991068647564  0.0605539187795476
  0.8192506909915522  0.0516354221388925  0.3080699682475536
  0.8164304740806105  0.3202121110049740  0.3197053417171943
  0.6890853932820239  0.9373410599945923  0.6940787668812239
  0.6844683934160072  0.6722089275157556  0.1797560776699695
  0.9528306138712160  0.6876211613631641  0.1872967991223403
  0.9698740347256595  0.6671088974291971  0.6772937264553510
  0.1914683920545542  0.6892295748344881  0.6824953252002236
  0.6770270683209985  0.9767497788783649  0.1723829063103839
  0.1762074855772479  0.9452630617312028  0.6833210854926052
  0.0257735686714431  0.8264768960470364  0.3170712115662869
  0.6882631635920698  0.1824734853226995  0.6762484681970281
  0.3207974585711051  0.3244495661568801  0.8384849150468806
  0.6659571439977742  0.1827031879846875  0.9801740939288520
  0.0417197105263432  0.3257823749123021  0.3238608840448693
 
  0.00000000E+00  0.00000000E+00  0.00000000E+00
  0.00000000E+00  0.00000000E+00  0.00000000E+00
  0.00000000E+00  0.00000000E+00  0.00000000E+00
  0.00000000E+00  0.00000000E+00  0.00000000E+00
  0.00000000E+00  0.00000000E+00  0.00000000E+00
  0.00000000E+00  0.00000000E+00  0.00000000E+00
  0.00000000E+00  0.00000000E+00  0.00000000E+00
  0.00000000E+00  0.00000000E+00  0.00000000E+00
  0.00000000E+00  0.00000000E+00  0.00000000E+00
  0.00000000E+00  0.00000000E+00  0.00000000E+00
  0.00000000E+00  0.00000000E+00  0.00000000E+00
  0.00000000E+00  0.00000000E+00  0.00000000E+00
  0.00000000E+00  0.00000000E+00  0.00000000E+00
  0.00000000E+00  0.00000000E+00  0.00000000E+00
  0.00000000E+00  0.00000000E+00  0.00000000E+00
  0.00000000E+00  0.00000000E+00  0.00000000E+00
  0.00000000E+00  0.00000000E+00  0.00000000E+00
  0.00000000E+00  0.00000000E+00  0.00000000E+00
  0.00000000E+00  0.00000000E+00  0.00000000E+00
  0.00000000E+00  0.00000000E+00  0.00000000E+00
  0.00000000E+00  0.00000000E+00  0.00000000E+00
  0.00000000E+00  0.00000000E+00  0.00000000E+00
  0.00000000E+00  0.00000000E+00  0.00000000E+00
  0.00000000E+00  0.00000000E+00  0.00000000E+00
  0.00000000E+00  0.00000000E+00  0.00000000E+00
  0.00000000E+00  0.00000000E+00  0.00000000E+00
  0.00000000E+00  0.00000000E+00  0.00000000E+00
  0.00000000E+00  0.00000000E+00  0.00000000E+00
  0.00000000E+00  0.00000000E+00  0.00000000E+00
  0.00000000E+00  0.00000000E+00  0.00000000E+00
  0.00000000E+00  0.00000000E+00  0.00000000E+00
  0.00000000E+00  0.00000000E+00  0.00000000E+00
  0.00000000E+00  0.00000000E+00  0.00000000E+00
  0.00000000E+00  0.00000000E+00  0.00000000E+00
  0.00000000E+00  0.00000000E+00  0.00000000E+00
  0.00000000E+00  0.00000000E+00  0.00000000E+00
  0.00000000E+00  0.00000000E+00  0.00000000E+00
  0.00000000E+00  0.00000000E+00  0.00000000E+00
  0.00000000E+00  0.00000000E+00  0.00000000E+00
  0.00000000E+00  0.00000000E+00  0.00000000E+00
  0.00000000E+00  0.00000000E+00  0.00000000E+00
  0.00000000E+00  0.00000000E+00  0.00000000E+00
  0.00000000E+00  0.00000000E+00  0.00000000E+00
  0.00000000E+00  0.00000000E+00  0.00000000E+00
  0.00000000E+00  0.00000000E+00  0.00000000E+00
  0.00000000E+00  0.00000000E+00  0.00000000E+00
  0.00000000E+00  0.00000000E+00  0.00000000E+00
  0.00000000E+00  0.00000000E+00  0.00000000E+00
  0.00000000E+00  0.00000000E+00  0.00000000E+00
  0.00000000E+00  0.00000000E+00  0.00000000E+00
  0.00000000E+00  0.00000000E+00  0.00000000E+00
  0.00000000E+00  0.00000000E+00  0.00000000E+00
  0.00000000E+00  0.00000000E+00  0.00000000E+00
  0.00000000E+00  0.00000000E+00  0.00000000E+00
  0.00000000E+00  0.00000000E+00  0.00000000E+00
  0.00000000E+00  0.00000000E+00  0.00000000E+00
  0.00000000E+00  0.00000000E+00  0.00000000E+00
  0.00000000E+00  0.00000000E+00  0.00000000E+00
  0.00000000E+00  0.00000000E+00  0.00000000E+00
  0.00000000E+00  0.00000000E+00  0.00000000E+00
  0.00000000E+00  0.00000000E+00  0.00000000E+00
  0.00000000E+00  0.00000000E+00  0.00000000E+00
  0.00000000E+00  0.00000000E+00  0.00000000E+00
  0.00000000E+00  0.00000000E+00  0.00000000E+00
  0.00000000E+00  0.00000000E+00  0.00000000E+00
  0.00000000E+00  0.00000000E+00  0.00000000E+00
  0.00000000E+00  0.00000000E+00  0.00000000E+00
  0.00000000E+00  0.00000000E+00  0.00000000E+00
  0.00000000E+00  0.00000000E+00  0.00000000E+00
  0.00000000E+00  0.00000000E+00  0.00000000E+00
  0.00000000E+00  0.00000000E+00  0.00000000E+00
  0.00000000E+00  0.00000000E+00  0.00000000E+00
  0.00000000E+00  0.00000000E+00  0.00000000E+00
  0.00000000E+00  0.00000000E+00  0.00000000E+00
  0.00000000E+00  0.00000000E+00  0.00000000E+00
  0.00000000E+00  0.00000000E+00  0.00000000E+00
  0.00000000E+00  0.00000000E+00  0.00000000E+00
  0.00000000E+00  0.00000000E+00  0.00000000E+00
  0.00000000E+00  0.00000000E+00  0.00000000E+00
  0.00000000E+00  0.00000000E+00  0.00000000E+00
  0.00000000E+00  0.00000000E+00  0.00000000E+00
  0.00000000E+00  0.00000000E+00  0.00000000E+00
  0.00000000E+00  0.00000000E+00  0.00000000E+00
  0.00000000E+00  0.00000000E+00  0.00000000E+00
  0.00000000E+00  0.00000000E+00  0.00000000E+00
  0.00000000E+00  0.00000000E+00  0.00000000E+00
  0.00000000E+00  0.00000000E+00  0.00000000E+00
  0.00000000E+00  0.00000000E+00  0.00000000E+00
  0.00000000E+00  0.00000000E+00  0.00000000E+00
  0.00000000E+00  0.00000000E+00  0.00000000E+00
  0.00000000E+00  0.00000000E+00  0.00000000E+00
  0.00000000E+00  0.00000000E+00  0.00000000E+00
  0.00000000E+00  0.00000000E+00  0.00000000E+00
  0.00000000E+00  0.00000000E+00  0.00000000E+00
  0.00000000E+00  0.00000000E+00  0.00000000E+00
  0.00000000E+00  0.00000000E+00  0.00000000E+00
  0.00000000E+00  0.00000000E+00  0.00000000E+00
  0.00000000E+00  0.00000000E+00  0.00000000E+00
  0.00000000E+00  0.00000000E+00  0.00000000E+00
  0.00000000E+00  0.00000000E+00  0.00000000E+00
  0.00000000E+00  0.00000000E+00  0.00000000E+00
  0.00000000E+00  0.00000000E+00  0.00000000E+00
  0.00000000E+00  0.00000000E+00  0.00000000E+00
  0.00000000E+00  0.00000000E+00  0.00000000E+00
  0.00000000E+00  0.00000000E+00  0.00000000E+00
  0.00000000E+00  0.00000000E+00  0.00000000E+00
  0.00000000E+00  0.00000000E+00  0.00000000E+00
  0.00000000E+00  0.00000000E+00  0.00000000E+00
  0.00000000E+00  0.00000000E+00  0.00000000E+00
  0.00000000E+00  0.00000000E+00  0.00000000E+00
  0.00000000E+00  0.00000000E+00  0.00000000E+00
  0.00000000E+00  0.00000000E+00  0.00000000E+00
  0.00000000E+00  0.00000000E+00  0.00000000E+00
  0.00000000E+00  0.00000000E+00  0.00000000E+00
  0.00000000E+00  0.00000000E+00  0.00000000E+00
  0.00000000E+00  0.00000000E+00  0.00000000E+00
  0.00000000E+00  0.00000000E+00  0.00000000E+00
  0.00000000E+00  0.00000000E+00  0.00000000E+00
  0.00000000E+00  0.00000000E+00  0.00000000E+00
  0.00000000E+00  0.00000000E+00  0.00000000E+00
  0.00000000E+00  0.00000000E+00  0.00000000E+00
  0.00000000E+00  0.00000000E+00  0.00000000E+00
  0.00000000E+00  0.00000000E+00  0.00000000E+00
  0.00000000E+00  0.00000000E+00  0.00000000E+00
  0.00000000E+00  0.00000000E+00  0.00000000E+00
  0.00000000E+00  0.00000000E+00  0.00000000E+00
  0.00000000E+00  0.00000000E+00  0.00000000E+00
  0.00000000E+00  0.00000000E+00  0.00000000E+00
  0.00000000E+00  0.00000000E+00  0.00000000E+00
  0.00000000E+00  0.00000000E+00  0.00000000E+00
  0.00000000E+00  0.00000000E+00  0.00000000E+00
  0.00000000E+00  0.00000000E+00  0.00000000E+00
  0.00000000E+00  0.00000000E+00  0.00000000E+00
  0.00000000E+00  0.00000000E+00  0.00000000E+00
  0.00000000E+00  0.00000000E+00  0.00000000E+00
  0.00000000E+00  0.00000000E+00  0.00000000E+00
  0.00000000E+00  0.00000000E+00  0.00000000E+00
  0.00000000E+00  0.00000000E+00  0.00000000E+00
  0.00000000E+00  0.00000000E+00  0.00000000E+00
  0.00000000E+00  0.00000000E+00  0.00000000E+00
  0.00000000E+00  0.00000000E+00  0.00000000E+00
  0.00000000E+00  0.00000000E+00  0.00000000E+00
  0.00000000E+00  0.00000000E+00  0.00000000E+00
  0.00000000E+00  0.00000000E+00  0.00000000E+00
  0.00000000E+00  0.00000000E+00  0.00000000E+00
  0.00000000E+00  0.00000000E+00  0.00000000E+00
  0.00000000E+00  0.00000000E+00  0.00000000E+00
  0.00000000E+00  0.00000000E+00  0.00000000E+00
  0.00000000E+00  0.00000000E+00  0.00000000E+00
  0.00000000E+00  0.00000000E+00  0.00000000E+00
  0.00000000E+00  0.00000000E+00  0.00000000E+00
  0.00000000E+00  0.00000000E+00  0.00000000E+00
  0.00000000E+00  0.00000000E+00  0.00000000E+00
  0.00000000E+00  0.00000000E+00  0.00000000E+00
  0.00000000E+00  0.00000000E+00  0.00000000E+00
  0.00000000E+00  0.00000000E+00  0.00000000E+00
  0.00000000E+00  0.00000000E+00  0.00000000E+00
  0.00000000E+00  0.00000000E+00  0.00000000E+00
  0.00000000E+00  0.00000000E+00  0.00000000E+00
  0.00000000E+00  0.00000000E+00  0.00000000E+00
  0.00000000E+00  0.00000000E+00  0.00000000E+00
