# Supplementary material for: Adsorption of Toluene and Water over Cationic-Exchanged Y Zeolites: A DFT Exploration
Source: Molecules. 2021 Sep 9;26(18):5486. doi: 10.3390/molecules26185486 (PMC8466149; doi:10.3390/molecules26185486)
Supplement: Supplementary file 1 [file molecules-26-05486-s001.zip › Structures of Y-toluene and Y-Water/CONTCAR-NaY-Toluene.vasp]

NaY-Toluene                        
   1.00000000000000     
    -0.0227936979647389   12.3858325921122923   12.4325699247688117
    12.3674220709765681    0.0775331118667928   12.3323358463043622
    12.5465697104914256   12.4660078969358388   -0.1032767285835997
   C    H    Al   Na   Si   O 
     7     8    14    14    34    96
Direct
  0.3598926078962452  0.2126243567744958  0.3406140326584322
  0.2698494279055266  0.2471145139310477  0.3989710856480267
  0.3900829917642730  0.2658345242193856  0.2475300762858694
  0.2106053659988474  0.3360754400867702  0.3601430440248754
  0.3305392057694936  0.3549796425425598  0.2102128592956287
  0.2389155822606625  0.1901520750576402  0.4995541523363352
  0.2404001587629882  0.3896221097992142  0.2668866945845891
  0.4602609902113051  0.2376405394079429  0.2037942871255173
  0.1398984367599893  0.3636638747213510  0.4034248132199145
  0.3537816456316701  0.3964897702806241  0.1375906329994601
  0.1925345019235910  0.4579387824037107  0.2383657789104715
  0.2830138121931087  0.1779138104158962  0.5348928897233155
  0.1665037126118961  0.2257310520429886  0.5348033462841087
  0.2450291976584668  0.1204745582438175  0.5084475175466356
  0.4066208259120416  0.1430364622608538  0.3688685427929319
  0.2121717021787403  0.0318162750217645  0.3889968209642487
  0.7835943199898312  0.9538260611741085  0.6032253445244701
  0.6095976622159435  0.1357286745353934  0.7818661002643530
  0.0308348147787699  0.2193323347481787  0.8476747065329839
  0.3954830567683361  0.8429271218411695  0.0347219276494366
  0.1314400442628347  0.9584028268741003  0.7877199031452642
  0.9662793345876508  0.6057631124189228  0.1379226418627877
  0.8526958211812993  0.0265637119538075  0.3930580406195741
  0.2133358477009613  0.8494715396899493  0.3904640684358990
  0.1440380056417626  0.6104629187538696  0.7887512666931877
  0.8643843066386641  0.3840610394585240  0.2061383233459479
  0.6084145713344673  0.7815848384969495  0.1378195524420524
  0.3937274995068067  0.0343068821314790  0.8458830362673370
  0.9536992986366029  0.1484542400374394  0.7786862740803597
  0.9411020877865127  0.9365778908721222  0.9377953953395494
  0.3412157181668473  0.0360802454269116  0.0444691849612702
  0.6665159138538111  0.9366232453337454  0.9449120673563494
  0.0400393526541703  0.0547952800122772  0.3411672296585926
  0.0605794859221686  0.0645924982526795  0.0330909333116415
  0.9582253175916701  0.9369920058009626  0.6381262576272155
  0.2437351640524728  0.2319074653142812  0.2551549581654981
  0.7673412922637111  0.2110502498626172  0.7406403026650740
  0.7599773864648770  0.7433368175030248  0.2121192559746239
  0.2065537237476406  0.7676944364721795  0.7527924603831559
  0.2521377712702319  0.7823016962728058  0.2333132398730517
  0.7892124821529621  0.2321261128460601  0.2458266484225781
  0.2266689417200481  0.2253846807545552  0.7992972387580924
  0.7570331213950098  0.7667473775356067  0.7605317726868771
  0.6067872665854259  0.9654659085526669  0.1374950749409617
  0.1440827598885083  0.6048783864974111  0.9691935559937738
  0.9615990698853988  0.1495748729872360  0.5974766540672647
  0.0347143106584398  0.8423192817344123  0.3920070712779110
  0.8597138106014894  0.3869587126600210  0.0303125095345189
  0.1499226232183148  0.7762281466767912  0.6003743169973002
  0.7850274712683928  0.6057834424007695  0.1356062088625943
  0.2124434960821989  0.3889000688316458  0.8674484840212801
  0.3897782458904587  0.8586445391892953  0.2129643442903127
  0.8543432264868743  0.2131863181681250  0.3894992136119256
  0.9556191761158476  0.7861929731700567  0.1417825657126583
  0.2133139297959680  0.8512243092911712  0.0397291257402000
  0.0394418192316305  0.3868003352629100  0.2119907181967857
  0.6035680419137276  0.7734548260032912  0.9662603317375729
  0.9698039686060255  0.6076768081283277  0.7848002619568205
  0.7735846188984138  0.1515221908568805  0.9588707359272585
  0.8515075342190622  0.0448451024516055  0.2060126923950200
  0.3906366865133548  0.2139888695574612  0.0330341298875652
  0.2147623344044172  0.0304973518551925  0.8546528356600267
  0.0415781779259834  0.3853283724605931  0.8600210504804887
  0.2125999024610757  0.3868474007942574  0.0423110005541906
  0.7901080979152296  0.6082713867409777  0.9577517300345229
  0.1382641792535409  0.7762486958190720  0.9709173270365381
  0.8486573683217623  0.2236671331819695  0.0259172560788425
  0.3916530955803156  0.0345474779357165  0.2146381033917863
  0.6058517722915233  0.9575225922105447  0.7830856550916757
  0.9713113248871591  0.7661177916625523  0.6012979857106964
  0.7807159275944303  0.9722213006152892  0.1318156762579390
  0.1396668526982784  0.9645934752813989  0.6021842955253031
  0.0253532994511019  0.8647080543253242  0.2114977836712016
  0.7826826717435632  0.1380636551208964  0.5986247241429922
  0.3878726600881954  0.2114883509164088  0.8620531163072963
  0.6041371726849382  0.1455651314214848  0.9598045186555689
  0.0338497400161493  0.2192913583824042  0.3892979932484774
  0.2022546569302434  0.9909666711756285  0.7989676634941998
  0.0090321015430434  0.4962700411801976  0.8004110926909600
  0.2053796196497402  0.4937863386130646  0.0119316750048784
  0.8005433063927168  0.4985533150969803  0.9941909773114305
  0.2210189123113709  0.7769128787978780  0.5000633762472951
  0.9944129902235205  0.2205001819093370  0.7749956773394548
  0.1977913351777251  0.7895524514515903  0.0077223468772614
  0.7773679520100923  0.2146198867504192 -0.0007218112156476
  0.5014656165328566 -0.0045304160528558  0.2065589260818233
  0.5053145306502336  0.7580024171080759  0.0149769847304975
  0.7748625493951461  0.9943040770536069  0.4974834779910128
  0.7922622429464420  0.4984553101380494  0.1900002759026297
  0.5057975251121445  0.0141738876535653  0.7690986875566742
  0.4957668836762323  0.7997747895963707  0.2081468125267459
  0.0145885347695465  0.4919525321565378  0.2022568449100634
  0.0008736605515854  0.7688487581584628  0.4963810805656681
  0.2038877446739354  0.4933093239496334  0.7987486700145704
  0.7917607081750905  0.0049396979758608  0.1955273502716020
  0.2088224343724159 -0.0017384602919277  0.5010992915840242
  0.9836756731273965  0.8054469086793903  0.2040382725443435
  0.7804578302390535  0.2049488384771875  0.4936576694745698
  0.4933209640679131  0.2040821003849299  0.8003487781626598
  0.4967395975981824  0.2137687406866921  0.9892955006062811
  0.0041311050001820  0.2155919377493130  0.4938514739083243
  0.1347764612928879  0.1294723425318877  0.8693036038294139
  0.1460649830944990  0.3487310187708996  0.8660356369853823
  0.1524360730766681  0.3463135126169135  0.1507927299024194
  0.8586651283798489  0.6379959711030851  0.8495833726800865
  0.1431683912137858  0.8283600193261781  0.3606502451677401
  0.8339447629100618  0.1599366640876314  0.8536325426534573
  0.1380597846436949  0.8407617880390593  0.8666445933893937
  0.8427535262165982  0.1530560524095239  0.1343305607394630
  0.3685894347058831  0.1432820060902429  0.1400323185749260
  0.3578723082708262  0.8633623401758675  0.1381285446705731
  0.8699344670199646  0.1336858354136959  0.3555300945643942
  0.8556693673073548  0.3445275597231297  0.1362507042098555
  0.6169572552396640  0.8504144945807357  0.8615577925807332
  0.6490079673090012  0.8607034024819668  0.1344489763791450
  0.8541634748848604  0.6353697360834998  0.1434622447715277
  0.8702199549420147  0.8414112956827956  0.6326973809893888
  0.1652272121570889  0.6361147867875687  0.8598323676102752
  0.8507835442022148  0.8646800234931281  0.1342321648135762
  0.1230478206190917  0.8688655074548852  0.6250764891414963
  0.1306625094309908  0.8607722205910314  0.1404183341339718
  0.8613916693019937  0.1497638110488827  0.6134455903793661
  0.3489191365163789  0.1461250331982403  0.8601648356732805
  0.6464868125614488  0.1425329169170724  0.8567319799237260
  0.1377828191317731  0.1497907966808746  0.3546919264363132
  0.1965883006392664  0.9591720967444772  0.9672196699846195
  0.9684586844068386  0.3672906473879853  0.9650568543065359
  0.1818889414768436  0.3758624219860897  0.9762219415213961
  0.8101384565868818  0.6307076857700799  0.0232331653872757
  0.1713650154360186  0.9683340640191908  0.3757619050533019
  0.0142958408040314  0.0273083853258639  0.8146404804993402
  0.0261788358644259  0.8117255714384186  0.0349152010483150
  0.9554693835079461  0.1890100092666264  0.9649740896413747
  0.3741373805559681  0.9734715469372305  0.1819488787622633
  0.3881604505024002  0.9541810272631925  0.9556475219514651
  0.9701850342529935  0.9508124124513849  0.3836146127111743
  0.9797008934727611  0.3674087886958110  0.1819837084664179
  0.6295567611584235  0.0150494737053838  0.8156126911544943
  0.6229085991610600  0.8102409818740057  0.0219499726262152
  0.0345786215993047  0.6290187438561295  0.0227660182495468
  0.0449210864789567  0.7936198403601882  0.6066563040855113
  0.0266546370187264  0.6374959438368389  0.8075199662464818
  0.8110991189342741  0.0374525527675521  0.0224760783601832
  0.0302489458220865  0.0390123740977628  0.6133095224398925
  0.9636430248607254  0.9786706976206081  0.1762324653800731
  0.8175941254932876  0.0270095464066426  0.6152288873401941
  0.3748898378730812  0.1765510082592316  0.9749817055012017
  0.6118368117855083  0.0356516698015547  0.0297703010610967
  0.9599934181886218  0.1876983263556413  0.3884186256081945
  0.3131236393677285  0.0466307863093043  0.8067303823280264
  0.0533262025049603  0.3214706971425195  0.8118070648753352
  0.3216518464737313  0.3191856331208101  0.0340603030226636
  0.6863737597862313  0.6750385078542487  0.9493290303144476
  0.3221902838839309  0.8172855746584169  0.3121532656978470
  0.9376709237976190  0.1897886193764182  0.6726300539182686
  0.1809719172307417  0.6653682258270152  0.9842967808478100
  0.8121656832918872  0.3307766507504212  0.0227936607205319
  0.3230091140382078  0.0409838666051312  0.3141004376663131
  0.3093306177262081  0.8006149454471695  0.0607152529385546
  0.8151486435808948  0.0481286225694244  0.3061088964619602
  0.8173608273919812  0.3139966339587772  0.3179826845177132
  0.6863087604427495  0.9312874378981709  0.6935238236865715
  0.6824164467812069  0.6723044972499299  0.1797892867006443
  0.9481541216447988  0.6848612648907123  0.1855412606711024
  0.9689316426165786  0.6619982120923241  0.6770914893511586
  0.1878876214174016  0.6871132568816392  0.6809916732946384
  0.6742416284063458  0.9761011153147652  0.1687897178628043
  0.1750800351448146  0.9407782425043719  0.6824147146149937
  0.0250590299645118  0.8200317282493409  0.3166537574860142
  0.6859242194807537  0.1762212988377719  0.6732476761488402
  0.3192926312171257  0.3202153378573136  0.8341364320055918
  0.6636712930887063  0.1804641794050194  0.9759306366349620
  0.0324733076458365  0.3247868270546849  0.3208821216566237
 
  0.00000000E+00  0.00000000E+00  0.00000000E+00
  0.00000000E+00  0.00000000E+00  0.00000000E+00
  0.00000000E+00  0.00000000E+00  0.00000000E+00
  0.00000000E+00  0.00000000E+00  0.00000000E+00
  0.00000000E+00  0.00000000E+00  0.00000000E+00
  0.00000000E+00  0.00000000E+00  0.00000000E+00
  0.00000000E+00  0.00000000E+00  0.00000000E+00
  0.00000000E+00  0.00000000E+00  0.00000000E+00
  0.00000000E+00  0.00000000E+00  0.00000000E+00
  0.00000000E+00  0.00000000E+00  0.00000000E+00
  0.00000000E+00  0.00000000E+00  0.00000000E+00
  0.00000000E+00  0.00000000E+00  0.00000000E+00
  0.00000000E+00  0.00000000E+00  0.00000000E+00
  0.00000000E+00  0.00000000E+00  0.00000000E+00
  0.00000000E+00  0.00000000E+00  0.00000000E+00
  0.00000000E+00  0.00000000E+00  0.00000000E+00
  0.00000000E+00  0.00000000E+00  0.00000000E+00
  0.00000000E+00  0.00000000E+00  0.00000000E+00
  0.00000000E+00  0.00000000E+00  0.00000000E+00
  0.00000000E+00  0.00000000E+00  0.00000000E+00
  0.00000000E+00  0.00000000E+00  0.00000000E+00
  0.00000000E+00  0.00000000E+00  0.00000000E+00
  0.00000000E+00  0.00000000E+00  0.00000000E+00
  0.00000000E+00  0.00000000E+00  0.00000000E+00
  0.00000000E+00  0.00000000E+00  0.00000000E+00
  0.00000000E+00  0.00000000E+00  0.00000000E+00
  0.00000000E+00  0.00000000E+00  0.00000000E+00
  0.00000000E+00  0.00000000E+00  0.00000000E+00
  0.00000000E+00  0.00000000E+00  0.00000000E+00
  0.00000000E+00  0.00000000E+00  0.00000000E+00
  0.00000000E+00  0.00000000E+00  0.00000000E+00
  0.00000000E+00  0.00000000E+00  0.00000000E+00
  0.00000000E+00  0.00000000E+00  0.00000000E+00
  0.00000000E+00  0.00000000E+00  0.00000000E+00
  0.00000000E+00  0.00000000E+00  0.00000000E+00
  0.00000000E+00  0.00000000E+00  0.00000000E+00
  0.00000000E+00  0.00000000E+00  0.00000000E+00
  0.00000000E+00  0.00000000E+00  0.00000000E+00
  0.00000000E+00  0.00000000E+00  0.00000000E+00
  0.00000000E+00  0.00000000E+00  0.00000000E+00
  0.00000000E+00  0.00000000E+00  0.00000000E+00
  0.00000000E+00  0.00000000E+00  0.00000000E+00
  0.00000000E+00  0.00000000E+00  0.00000000E+00
  0.00000000E+00  0.00000000E+00  0.00000000E+00
  0.00000000E+00  0.00000000E+00  0.00000000E+00
  0.00000000E+00  0.00000000E+00  0.00000000E+00
  0.00000000E+00  0.00000000E+00  0.00000000E+00
  0.00000000E+00  0.00000000E+00  0.00000000E+00
  0.00000000E+00  0.00000000E+00  0.00000000E+00
  0.00000000E+00  0.00000000E+00  0.00000000E+00
  0.00000000E+00  0.00000000E+00  0.00000000E+00
  0.00000000E+00  0.00000000E+00  0.00000000E+00
  0.00000000E+00  0.00000000E+00  0.00000000E+00
  0.00000000E+00  0.00000000E+00  0.00000000E+00
  0.00000000E+00  0.00000000E+00  0.00000000E+00
  0.00000000E+00  0.00000000E+00  0.00000000E+00
  0.00000000E+00  0.00000000E+00  0.00000000E+00
  0.00000000E+00  0.00000000E+00  0.00000000E+00
  0.00000000E+00  0.00000000E+00  0.00000000E+00
  0.00000000E+00  0.00000000E+00  0.00000000E+00
  0.00000000E+00  0.00000000E+00  0.00000000E+00
  0.00000000E+00  0.00000000E+00  0.00000000E+00
  0.00000000E+00  0.00000000E+00  0.00000000E+00
  0.00000000E+00  0.00000000E+00  0.00000000E+00
  0.00000000E+00  0.00000000E+00  0.00000000E+00
  0.00000000E+00  0.00000000E+00  0.00000000E+00
  0.00000000E+00  0.00000000E+00  0.00000000E+00
  0.00000000E+00  0.00000000E+00  0.00000000E+00
  0.00000000E+00  0.00000000E+00  0.00000000E+00
  0.00000000E+00  0.00000000E+00  0.00000000E+00
  0.00000000E+00  0.00000000E+00  0.00000000E+00
  0.00000000E+00  0.00000000E+00  0.00000000E+00
  0.00000000E+00  0.00000000E+00  0.00000000E+00
  0.00000000E+00  0.00000000E+00  0.00000000E+00
  0.00000000E+00  0.00000000E+00  0.00000000E+00
  0.00000000E+00  0.00000000E+00  0.00000000E+00
  0.00000000E+00  0.00000000E+00  0.00000000E+00
  0.00000000E+00  0.00000000E+00  0.00000000E+00
  0.00000000E+00  0.00000000E+00  0.00000000E+00
  0.00000000E+00  0.00000000E+00  0.00000000E+00
  0.00000000E+00  0.00000000E+00  0.00000000E+00
  0.00000000E+00  0.00000000E+00  0.00000000E+00
  0.00000000E+00  0.00000000E+00  0.00000000E+00
  0.00000000E+00  0.00000000E+00  0.00000000E+00
  0.00000000E+00  0.00000000E+00  0.00000000E+00
  0.00000000E+00  0.00000000E+00  0.00000000E+00
  0.00000000E+00  0.00000000E+00  0.00000000E+00
  0.00000000E+00  0.00000000E+00  0.00000000E+00
  0.00000000E+00  0.00000000E+00  0.00000000E+00
  0.00000000E+00  0.00000000E+00  0.00000000E+00
  0.00000000E+00  0.00000000E+00  0.00000000E+00
  0.00000000E+00  0.00000000E+00  0.00000000E+00
  0.00000000E+00  0.00000000E+00  0.00000000E+00
  0.00000000E+00  0.00000000E+00  0.00000000E+00
  0.00000000E+00  0.00000000E+00  0.00000000E+00
  0.00000000E+00  0.00000000E+00  0.00000000E+00
  0.00000000E+00  0.00000000E+00  0.00000000E+00
  0.00000000E+00  0.00000000E+00  0.00000000E+00
  0.00000000E+00  0.00000000E+00  0.00000000E+00
  0.00000000E+00  0.00000000E+00  0.00000000E+00
  0.00000000E+00  0.00000000E+00  0.00000000E+00
  0.00000000E+00  0.00000000E+00  0.00000000E+00
  0.00000000E+00  0.00000000E+00  0.00000000E+00
  0.00000000E+00  0.00000000E+00  0.00000000E+00
  0.00000000E+00  0.00000000E+00  0.00000000E+00
  0.00000000E+00  0.00000000E+00  0.00000000E+00
  0.00000000E+00  0.00000000E+00  0.00000000E+00
  0.00000000E+00  0.00000000E+00  0.00000000E+00
  0.00000000E+00  0.00000000E+00  0.00000000E+00
  0.00000000E+00  0.00000000E+00  0.00000000E+00
  0.00000000E+00  0.00000000E+00  0.00000000E+00
  0.00000000E+00  0.00000000E+00  0.00000000E+00
  0.00000000E+00  0.00000000E+00  0.00000000E+00
  0.00000000E+00  0.00000000E+00  0.00000000E+00
  0.00000000E+00  0.00000000E+00  0.00000000E+00
  0.00000000E+00  0.00000000E+00  0.00000000E+00
  0.00000000E+00  0.00000000E+00  0.00000000E+00
  0.00000000E+00  0.00000000E+00  0.00000000E+00
  0.00000000E+00  0.00000000E+00  0.00000000E+00
  0.00000000E+00  0.00000000E+00  0.00000000E+00
  0.00000000E+00  0.00000000E+00  0.00000000E+00
  0.00000000E+00  0.00000000E+00  0.00000000E+00
  0.00000000E+00  0.00000000E+00  0.00000000E+00
  0.00000000E+00  0.00000000E+00  0.00000000E+00
  0.00000000E+00  0.00000000E+00  0.00000000E+00
  0.00000000E+00  0.00000000E+00  0.00000000E+00
  0.00000000E+00  0.00000000E+00  0.00000000E+00
  0.00000000E+00  0.00000000E+00  0.00000000E+00
  0.00000000E+00  0.00000000E+00  0.00000000E+00
  0.00000000E+00  0.00000000E+00  0.00000000E+00
  0.00000000E+00  0.00000000E+00  0.00000000E+00
  0.00000000E+00  0.00000000E+00  0.00000000E+00
  0.00000000E+00  0.00000000E+00  0.00000000E+00
  0.00000000E+00  0.00000000E+00  0.00000000E+00
  0.00000000E+00  0.00000000E+00  0.00000000E+00
  0.00000000E+00  0.00000000E+00  0.00000000E+00
  0.00000000E+00  0.00000000E+00  0.00000000E+00
  0.00000000E+00  0.00000000E+00  0.00000000E+00
  0.00000000E+00  0.00000000E+00  0.00000000E+00
  0.00000000E+00  0.00000000E+00  0.00000000E+00
  0.00000000E+00  0.00000000E+00  0.00000000E+00
  0.00000000E+00  0.00000000E+00  0.00000000E+00
  0.00000000E+00  0.00000000E+00  0.00000000E+00
  0.00000000E+00  0.00000000E+00  0.00000000E+00
  0.00000000E+00  0.00000000E+00  0.00000000E+00
  0.00000000E+00  0.00000000E+00  0.00000000E+00
  0.00000000E+00  0.00000000E+00  0.00000000E+00
  0.00000000E+00  0.00000000E+00  0.00000000E+00
  0.00000000E+00  0.00000000E+00  0.00000000E+00
  0.00000000E+00  0.00000000E+00  0.00000000E+00
  0.00000000E+00  0.00000000E+00  0.00000000E+00
  0.00000000E+00  0.00000000E+00  0.00000000E+00
  0.00000000E+00  0.00000000E+00  0.00000000E+00
  0.00000000E+00  0.00000000E+00  0.00000000E+00
  0.00000000E+00  0.00000000E+00  0.00000000E+00
  0.00000000E+00  0.00000000E+00  0.00000000E+00
  0.00000000E+00  0.00000000E+00  0.00000000E+00
  0.00000000E+00  0.00000000E+00  0.00000000E+00
  0.00000000E+00  0.00000000E+00  0.00000000E+00
  0.00000000E+00  0.00000000E+00  0.00000000E+00
  0.00000000E+00  0.00000000E+00  0.00000000E+00
  0.00000000E+00  0.00000000E+00  0.00000000E+00
  0.00000000E+00  0.00000000E+00  0.00000000E+00
  0.00000000E+00  0.00000000E+00  0.00000000E+00
  0.00000000E+00  0.00000000E+00  0.00000000E+00
  0.00000000E+00  0.00000000E+00  0.00000000E+00
  0.00000000E+00  0.00000000E+00  0.00000000E+00
  0.00000000E+00  0.00000000E+00  0.00000000E+00
  0.00000000E+00  0.00000000E+00  0.00000000E+00
  0.00000000E+00  0.00000000E+00  0.00000000E+00
  0.00000000E+00  0.00000000E+00  0.00000000E+00
  0.00000000E+00  0.00000000E+00  0.00000000E+00
  0.00000000E+00  0.00000000E+00  0.00000000E+00
